# Supplementary material for: The volatile and heterogeneous gut microbiota shifts of COVID‐19 patients over the course of a probiotics‐assisted therapy
Source: Clin Transl Med. 2021 Dec 28;11(12):e643. doi: 10.1002/ctm2.643 (PMC8713143; doi:10.1002/ctm2.643)
Supplement: Supplementary file 2 — Supporting information [file CTM2-11-e643-s002.xlsx]

## Sheet: Legend
Table S1. Subjects characteristics
Table S2. Log2 (fold-change) of clinical indicators after treatment
Table S3. Shanon index alterations in patients with COVID-19 and longitudinal changes over the course of therapy
Table S4. Gut microbiome features in patients with COVID-19
Table S5. Gut transcriptional activity features in patients with COVID-19
Table S6. Gut microbiome pathways in patients with COVID-19
Table S7. Transcriptionally active virulence factors in the COVID-19 patients
Table S8. Contributing species of virulence factors in the COVID-19 patients
Table S9. Antibiotics that transcriptionally active ARGs conferring resistance to in the COVID-19 patients
Table S10. Transcriptionally active ARGs in the COVID-19 patients
Table S11. Log2 (fold-change) of gut microbiome features after treatment
Table S12. Log2 (fold-change) of gut microbial transcriptional activitiy after treatment

## Sheet: Table S1
	Healthy-control (N=15)	Pneumonia-control (N=15)	COVID-19-baseline (N=13)	Healthy-vs-COVID P-value	Pneumonia-vs-COVID-19 P-value	Test method
Male	7 (47%)	7(47%)	8(61%)	0.684	0.684	Chisq test
Age, median (IQR) years	64 (62, 66)	51(37,70)	65(63,79)	0.1388	0.01275	Wilcoxon rank-sum test
Recent exposure history	NA	0(0%)	9(69%)	-	0.0001035	Fisher test
Travel to cities of Hubei province	NA	0(0%)	5(38%)	-	0.0131	Fisher test
Contact with person with COVID19	NA	0(0%)	4(31%)	-	0.03492	Fisher test
Have family cluster outbreak	NA	0(0%)	NA	-	-
Coexisting disorder – no. (%)	1(7%)	NA	9(69%)	0.001068	-	Fisher test
Hypertension	0(0%)	NA	7(54%)	0.001449	-	Fisher test
Diabetes	1(7%)	NA	3(23%)	0.3111	-	Fisher test
Coronary heart disease	0(0%)	NA	6(46%)	0.004555	-	Fisher test
Symptoms - no. (%)	NA	13(87%)	12(92%)	-	0.3575	Fisher test
Fever on admission	NA	11(73%)	9(69%)	-	1	Fisher test
Cough	NA	13(87%)	7(54%)	-	0.09565	Fisher test
Sputum	NA	9(60%)	7(54%)	-	1	Fisher test
Diarrhea	NA	1(7%)	1(8%)	-	1	Fisher test
White blood cell count（×10^9/L）	NA	8.8	9.91	-	0.7125	Wilcoxon rank-sum test
Neutrophil count（%）	NA	NA	75	-	-	Wilcoxon rank-sum test
Lymphocyte count(%)	NA	21.6	15.4	-	0.04268	Wilcoxon rank-sum test
Platelet count（×10^9/L）	NA	NA	224.4	-	-	Wilcoxon rank-sum test
Haemoglobin level（g/L）	NA	NA	100.3	-	-	Wilcoxon rank-sum test
C-reactive protein level (mg/L)	NA	19.8	47.3	-	0.06707	Wilcoxon rank-sum test
Procalcitonin level （ng/mL）	NA	NA	1.4	-	-	Wilcoxon rank-sum test
Alanine aminotransferase（U/L）	NA	NA	44.8	-	-	Wilcoxon rank-sum test
Aspartate aminotransferase（U/L）	NA	NA	29.9	-	-	Wilcoxon rank-sum test
Lactate dehydrogenase（U/L）	NA	NA	379.5	-	-	Wilcoxon rank-sum test
Creatinine（umol/L）	NA	NA	90.7	-	-	Wilcoxon rank-sum test
D-dimer	NA	NA	NA	-	-	Wilcoxon rank-sum test
IL-2 (pg/ml)	NA	NA	0.23	-	-	Wilcoxon rank-sum test
IL-4 (pg/ml)	NA	NA	0.34	-	-	Wilcoxon rank-sum test
IL-6 (pg/ml)	NA	NA	22.67	-	-	Wilcoxon rank-sum test
IL-10 (pg/ml)	NA	NA	1.57	-	-	Wilcoxon rank-sum test
TNF-α (pg/ml)	NA	NA	0.9	-	-	Wilcoxon rank-sum test
Abbreviations: NA, not available; IQR, interquartile range; BMI, body mass index; IL, interleukin; TNF-α, tumor necrosis factor-α.

## Sheet: Table S2
	COV03	COV05	COV06	COV07	COV08	COV09	COV12
Coronavirus CT value	-0.00885521	0.471272	-0.267583	-0.0495446	0	-0.459506	0.0470742
RBC	-0.489238	-0.117494	0.180008	0.115148	0.00437844	-0.165518	-0.189116
WBC	-2.6231	-0.981058	0.409098	0.0415464	0.0957479	-0.171561	-2.10572
N(%)	-0.120791	-0.183545	0.119243	-0.0975305	-0.135207	0.0658879	-0.994155
CRP	0.95704	-3.50231	-0.733987	-0.0627521	-1.88536	0.218448	-1.52035
ESR	-0.965235	0.79518	-1.03847	-0.337695	-0.149378	-0.584963	-0.242201
ALT	-0.389947	-0.426815	-0.174029	0.652077	0.704544	-2.32193	-0.330149
AST	0.293731	-0.109624	-0.293731	0.432959	-0.0931094	-0.251539	-0.398549
LDH	-1.96111	-0.195171	-0.180309	-0.237649	-0.523068	-0.0720112	-0.520628
Total bilirubin	-0.893444	-1.12286	-0.124179	0.182286	0.255839	-0.589716	0.692818
Blood urea nitrogen	-0.589053	-1.32817	0.0127862	0.556839	0.839743	-0.851822	0.0130562
Serum creatinine	0.691446	-0.163189	0.103159	-0.113165	0.0294876	-1.24766	-0.248509
TNF-α	-9.96578	0	0	0	-9.96578	0	-9.96578
IL-1β	-9.96578	0	0	0	-9.96578	0	-9.96578
IL-2	0.981384	0	-0.830075	-1.12553	-1.88753	1.19704	0.847997
IL-4	-4.60486	-2.16993	-2.80735	0	-2.11548	-9.96578	-9.96578
IL-5	1.0616	-9.96578	-4.47342	0	-9.96578	-2.80369	-9.96578
IL-6	1.12117	-9.96578	0.104149	-2.37182	0	-9.96578	-9.96578
IL-8	2.89535	-1.39828	0.0303181	-0.0391263	-1.66966	-0.582795	-2.44569
IL-10	1.41504	1.58496	-1.39119	-0.231326	-1.39119	0.290186	-0.608809
IL-12P70	-9.96578	-3	-5.72792	0	-3.04439	-9.96578	-9.96578
IL-17	-0.584963	-0.5025	-0.63743	2.66838	-2.60666	-0.321928	-0.667425
IFN-α	-1.3744	0.0588937	1.82103	0.819428	-1.21791	-0.500898	-2.95936
IFN-γ	6.8625	-9.96578	-9.96578	-9.96578	-9.96578	0.956931	-9.96578
Lymphocyte (%)	0.409391	0.640672	-1.12832	0.450661	0.318822	-0.125531	1.24878
Albumin	0.127219	-0.139664	0.144015	-0.0895072	0.291063	0.362269	0.0843082
Glucose	0.126633	-0.447005	0.0474539	-0.427988	0.122321	1.02574	0.232604
CD3	-1.51725	-0.155219	-0.0809997	-0.0780025	0.449867	0.252981	-0.573185
CD8	-0.958895	0.263034	0.895469	-0.21864	1.47909	0.560715	-0.915504
CD4	-1.73777	-0.370183	-0.771871	-0.125531	-0.159759	-0.13493	-0.421177
CD45	-2.28551	-0.0979499	-0.887199	0.107227	0.351915	0.196044	-0.94575
CD4/CD8	-0.768053	-0.641134	-1.66573	0.093367	-1.63686	-0.706269	0.493269

## Sheet: Table S3
	Healthy-control	Pneumonia-control	COVID-19	Healthy-vs-COVID-19 P-value	Pneumonia-vs-COVID-19 P-value
Shannon index	3.98±0.52	4.03±0.81	2.10±0.90	4.602e-07	9.138e-06

## Sheet: Table S4 microbiome shifts
Phylum depleted in COVID-19
	mean abundance of HC	mean abundance of COVID-19	Pvalue	FDR
p__Firmicutes	0.716621	0.296564	0.000671796	0.00470257
Genus enriched in COVID-19
	mean abundance of HC	mean abundance of COVID-19	Pvalue	FDR
g__Enterococcus	3.32361e-05	0.107597	0.000156755	0.00229907
g__Lactobacillus	1.66207e-05	0.0566946	0.000197558	0.00260777
g__Rhodococcus	8.31429e-06	0.0067954	0.000663673	0.0054753
g__Acinetobacter	0	0.00135714	0.000153209	0.00229907
Genus depleted in COVID-19
	mean abundance of HC	mean abundance of COVID-19	Pvalue	FDR
g__Faecalibacterium	0.303633	0.000508931	1.55532e-05	0.000410604
g__Roseburia	0.082409	4.85e-06	7.96912e-06	0.000410604
g__Gemmiger	0.0327667	0.00303903	0.00665076	0.035116
g__Clostridium XlVa	0.0163065	0.00214719	0.000280859	0.00308945
g__Lachnospiracea_incertae_sedis	0.0111383	0.00036837	1.44777e-05	0.000410604
g__Blautia	0.0122724	0.00912678	0.00872445	0.0442934
g__Parabacteroides	0.00739088	0.00380485	0.0057422	0.0329553
g__Dialister	0.0109929	0.000213265	0.00273107	0.0168692
g__Ruminococcus	0.0148565	2.90816e-05	0.00100281	0.0069669
g__Fusicatenibacter	0.00461567	0	6.28154e-05	0.00138194
g__Coprococcus	0.00848352	0.000155105	0.000388923	0.00366699
g__Butyricicoccus	0.00217697	0.000329601	0.000219083	0.00262899
g__Oscillibacter	0.00296217	0.000319898	0.000153674	0.00229907
g__Ruminococcus2	0.0153468	0.000329595	0.000734682	0.00570459
g__Dorea	0.0023473	0.000358673	0.000317725	0.00322613
g__Clostridium XlVb	0.00185291	4.85e-06	7.93843e-06	0.000410604
g__Anaerostipes	0.00164103	0.0136974	0.00084678	0.00620972
g__Bilophila	0.000839215	9.69383e-06	1.01403e-05	0.000410604
g__Romboutsia	0.000822594	0.00036352	0.000522635	0.00459919
g__Odoribacter	0.000328209	3.87755e-05	0.0019874	0.0131168
g__Barnesiella	0.000643952	0	0.00281153	0.0168692

## Sheet: Table S5 transcriptical  shifts
Species enriched in COVID-19										Species depleted in COVID-19
	median abundance of HC	median abundance of COVID-19	mean abundance of HC	mean abundance of COVID-19	Pvalue	FDR	Features				median abundance of HC	median abundance of COVID-19	mean abundance of HC	mean abundance of COVID-19	Pvalue	FDR	Features
g__Lactobacillus	0.00166027	0.0222404	0.00350386	0.031498	3.12934e-05	0.00115612	Genus			p__Euryarchaeota	0.000622646	3.51154e-05	0.0141921	4.46362e-05	5.17722e-06	7.07553e-05	Phylum
g__Escherichia	4.2239e-05	0.0184809	0.000346248	0.12875	0.000103544	0.00260436	Genus			p__Actinobacteria	0.0301144	0.0024019	0.0517996	0.017038	0.00870969	0.0396775	Phylum
g__Salmonella	0.000732106	0.00921936	0.0019858	0.0383743	0.000751617	0.00869261	Genus			p__Chlorobi	4.73322e-05	3.61198e-06	0.000142611	5.87136e-06	1.15049e-07	2.35851e-06	Phylum
g__Pantoea	1.78985e-05	0.00242951	5.30048e-05	0.0251166	0.000477339	0.00666748	Genus			p__Deferribacteres	0.00078979	1.50103e-05	0.00140079	1.50329e-05	1.15049e-07	2.35851e-06	Phylum
g__Enterobacter	2.76541e-05	0.00193274	6.11821e-05	0.0120559	0.00093443	0.0100225	Genus			p__Elusimicrobia	9.94791e-05	1.83809e-05	0.000147221	2.4054e-05	0.00309436	0.0158586	Phylum
g__Providencia	8.25728e-05	0.00151181	0.000170838	0.0291758	2.24346e-05	0.000994601	Genus			p__Lentisphaerae	2.64018e-05	4.66865e-07	0.000530203	1.57862e-06	1.59918e-05	0.000163916	Phylum
g__Enterococcus	6.7899e-05	0.00124005	0.000177307	0.0575238	0.00371575	0.0256059	Genus			p__Synergistetes	0.000881641	4.89177e-05	0.00219223	4.92993e-05	5.80999e-05	0.000397016	Phylum
g__Klebsiella	2.30611e-05	0.000704762	5.36871e-05	0.0217867	0.00115578	0.0119162	Genus			p__Thermotogae	0.000122675	2.76027e-05	0.000186395	3.91631e-05	2.24346e-05	0.000183964	Phylum
g__Citrobacter	1.41991e-05	0.000614831	2.95203e-05	0.00315026	0.00626915	0.0370576	Genus			g__Haloferax	2.69218e-06	0	2.85553e-06	1.28856e-07	0.00183572	0.0154751	Genus
g__Staphylococcus	7.80324e-05	0.000531472	0.00015235	0.0130805	0.000103544	0.00260436	Genus			g__Methanobrevibacter	0.00063305	3.88038e-07	0.012099	6.98014e-07	6.96729e-05	0.002155	Genus
g__Ralstonia	5.39721e-05	0.000501612	8.87579e-05	0.00477483	0.000376671	0.00579002	Genus			g__Methanococcus	2.30124e-05	1.68159e-06	0.000215269	4.96254e-06	0.000136103	0.003027	Genus
g__Stenotrophomonas	2.93327e-05	0.000452505	3.36292e-05	0.00181286	0.00093443	0.0100225	Genus			g__Methanofollis	1.17512e-05	0	0.000445871	1.5163e-08	0.000666614	0.00836412	Genus
g__Pectobacterium	8.28826e-06	0.000430614	1.74945e-05	0.0103998	0.00164528	0.014686	Genus			g__Methanohalophilus	2.32531e-06	0	1.74063e-05	4.54196e-07	0.00175094	0.0150242	Genus
g__Delftia	7.03969e-06	0.000315046	1.24234e-05	0.00338856	0.000154375	0.00318084	Genus			g__Methanosarcina	3.25174e-06	2.53529e-07	7.32798e-06	1.05467e-06	0.00265159	0.0202679	Genus
g__Cupriavidus	4.59298e-05	0.000259963	6.44879e-05	0.00235939	0.00528812	0.0330197	Genus			g__Thermococcus	1.29064e-05	9.74317e-07	1.74045e-05	2.63069e-06	0.00082431	0.00918669	Genus
g__Yersinia	3.43692e-05	0.000227893	5.26942e-05	0.00144409	5.80999e-05	0.00198135	Genus			g__Methanomassiliicoccus	5.82595e-06	2.33059e-07	0.00015523	6.45322e-07	0.0018384	0.0154751	Genus
g__Solibacillus	6.81848e-06	0.000168254	2.6742e-05	0.00529359	0.00138372	0.0131214	Genus			g__Terriglobus	5.34046e-06	7.05541e-07	7.56176e-06	1.15233e-06	0.00727178	0.0410317	Genus
g__Shigella	0	9.37839e-05	2.99272e-06	0.00018866	0.000136556	0.003027	Genus			g__Actinomyces	0.000100428	3.98836e-05	0.000181603	6.37625e-05	0.00371575	0.0256059	Genus
g__Sphaerobacter	2.27283e-06	6.52017e-05	9.77286e-06	0.000473102	0.00444171	0.0293904	Genus			g__Actinotignum	8.2933e-06	2.0011e-07	1.17071e-05	1.11313e-06	0.000971332	0.010335	Genus
g__Cutibacterium	8.46113e-06	6.07117e-05	1.18582e-05	0.0022806	0.00142132	0.0131214	Genus			g__Arcanobacterium	5.40655e-06	1.67635e-07	1.99822e-05	1.11155e-06	0.00465473	0.0304965	Genus
g__Desulfurispirillum	5.34046e-06	5.98453e-05	8.10962e-06	0.000139505	0.000103544	0.00260436	Genus			g__Trueperella	1.53839e-06	0	3.70662e-06	4.16485e-07	0.00588763	0.0357559	Genus
g__Obesumbacterium	0	5.94079e-05	3.88457e-07	0.000124111	0.00120433	0.0122271	Genus			g__Actinopolyspora	5.58074e-06	1.16893e-08	1.03576e-05	2.97829e-07	0.000624798	0.0079141	Genus
g__Candidatus Hamiltonella	0	5.61541e-05	1.09647e-06	0.000141572	0.00143052	0.0131214	Genus			g__Mycolicibacterium	1.06964e-05	1.81757e-06	1.88178e-05	6.33499e-06	0.00211737	0.0170673	Genus
g__Candidatus Kuenenia	2.69218e-06	5.54989e-05	6.49121e-06	0.000206341	0.00163718	0.014686	Genus			g__Brachybacterium	8.84709e-06	1.1933e-06	1.32803e-05	4.01091e-06	0.00626915	0.0370576	Genus
g__Desulfotalea	6.50347e-07	4.35553e-05	1.61626e-06	0.00092437	0.00216863	0.0173752	Genus			g__Luteipulveratus	9.85392e-07	0	2.34522e-06	1.18209e-07	0.00578232	0.0354153	Genus
g__Candidatus Babela	2.42748e-07	3.6595e-05	1.15371e-06	3.99891e-05	1.76629e-05	0.000994601	Genus			g__Kocuria	9.70992e-06	1.52767e-06	1.11288e-05	6.53764e-06	0.00173943	0.0150223	Genus
g__Acidiferrobacter	0	3.48423e-05	1.28859e-06	0.000717634	0.000378624	0.00579002	Genus			g__Sinomonas	2.34646e-06	0	6.31828e-06	8.42394e-07	0.00856882	0.0461398	Genus
g__Ureaplasma	2.84103e-07	3.0995e-05	5.43447e-06	4.87058e-05	0.000245699	0.0045386	Genus			g__Micromonospora	1.47809e-05	2.73327e-06	2.30526e-05	5.62862e-06	0.00309436	0.0224153	Genus
g__Candidatus Phytoplasma	2.84103e-06	3.0223e-05	1.45993e-05	5.06687e-05	0.00082431	0.00918669	Genus			g__Plantactinospora	5.38436e-06	9.94059e-08	9.71678e-06	4.31021e-07	0.000265965	0.00471645	Genus
g__Candidatus Riesia	1.17323e-06	2.88057e-05	5.10838e-06	0.000282473	0.000387452	0.00579002	Genus			g__Nakamurella	3.93204e-06	5.27083e-08	5.69968e-06	5.29658e-07	0.000711819	0.008529	Genus
g__Immundisolibacter	1.39518e-06	2.63555e-05	4.81099e-06	4.14063e-05	0.00647496	0.0381049	Genus			g__Propionimicrobium	7.27427e-05	5.02028e-07	7.61949e-05	2.31834e-06	0.000481262	0.00666748	Genus
g__Photorhabdus	1.63353e-06	2.63198e-05	3.10686e-06	0.000556898	0.00568579	0.0350097	Genus			g__Tessaracoccus	3.19166e-05	6.95235e-07	7.70425e-05	4.25487e-06	2.24346e-05	0.000994601	Genus
g__Lentivirus	0	2.61681e-05	1.24016e-07	0.000256642	3.2619e-06	0.000433832	Genus			g__Pseudonocardia	3.5197e-06	6.13197e-07	5.85106e-06	1.46501e-06	0.00315163	0.0224153	Genus
g__Bdellovibrio	3.46137e-06	2.52954e-05	8.29004e-06	8.94673e-05	0.00194204	0.0160429	Genus			g__Streptomyces	0.000253197	0.000104913	0.000321889	0.00010245	0.000103544	0.00260436	Genus
g__Candidatus Blochmannia	1.13641e-06	2.37305e-05	4.4242e-06	0.000431008	0.00227662	0.0179166	Genus			g__Streptosporangium	6.51086e-06	2.39989e-07	9.82616e-06	7.59229e-07	0.00191426	0.0159123	Genus
g__Coxiella	1.17323e-06	2.10014e-05	4.25883e-06	0.000151451	0.00893513	0.0471576	Genus			g__Libanicoccus	2.06932e-05	4.64601e-07	3.67038e-05	2.44398e-06	0.000103783	0.00260436	Genus
g__Paraphotobacterium	0	1.7925e-05	3.05311e-06	0.000131225	0.00309659	0.0224153	Genus			g__Olsenella	0.000158756	2.64197e-05	0.000293544	4.00168e-05	2.24346e-05	0.000994601	Genus
g__Candidatus Moranella	0	1.67555e-05	7.36487e-07	0.000336282	0.000142884	0.00307929	Genus			g__Collinsella	0.00977804	5.42561e-06	0.0176165	0.00255682	0.000136103	0.003027	Genus
g__Elusimicrobium	1.17323e-06	1.35255e-05	1.35307e-05	2.99979e-05	0.00267573	0.0203355	Genus			g__Adlercreutzia	0.00146331	5.82056e-07	0.0023036	5.5788e-06	1.95285e-05	0.000994601	Genus
g__Fuerstia	4.65062e-07	1.33016e-05	1.41849e-06	4.02472e-05	0.000143546	0.00307929	Genus			g__Cryptobacterium	1.87717e-05	6.70421e-07	3.17734e-05	2.15984e-05	0.00057711	0.0076802	Genus
g__Raoultella	9.85392e-07	1.32463e-05	3.1737e-06	9.06025e-05	0.00773564	0.042514	Genus			g__Denitrobacterium	1.73069e-05	1.70047e-06	2.61917e-05	5.55775e-06	0.00626915	0.0370576	Genus
g__Candidatus Purcelliella	0	1.31142e-05	1.54168e-07	5.71792e-05	6.7799e-05	0.002155	Genus			g__Eggerthella	0.000339063	1.05705e-05	0.000794566	0.000150423	0.000828875	0.00918669	Genus
g__Shimwellia	0	1.2562e-05	8.95732e-07	7.99578e-05	0.000725179	0.0086115	Genus			g__Gordonibacter	0.00052483	2.60266e-06	0.000863527	2.02579e-05	2.18594e-06	0.000323033	Genus
g__Candidatus Fukatsuia	0	1.15569e-05	3.89749e-07	0.000395699	7.31236e-05	0.00221033	Genus			g__Phoenicibacter	0.000386466	7.38173e-07	0.000524895	7.54854e-06	1.24348e-05	0.000878452	Genus
g__Candidatus Hoaglandella	0	1.15535e-05	5.09852e-07	0.000129767	8.49764e-05	0.00240465	Genus			g__Slackia	4.36644e-05	4.12663e-07	5.76552e-05	5.96833e-06	6.80862e-05	0.002155	Genus
g__Candidatus Mikella	0	1.15535e-05	1.13855e-06	0.000161594	0.000287453	0.00496509	Genus			g__Thermocrinis	1.94198e-06	3.50678e-08	5.94594e-06	3.15208e-07	0.00143052	0.0131214	Genus
g__Plesiomonas	0	1.11131e-05	8.3571e-07	0.000113207	0.00134335	0.0131214	Genus			g__Sulfurihydrogenibium	1.08393e-05	7.18129e-07	2.51397e-05	1.22201e-06	0.00367163	0.0255668	Genus
g__Wolbachia	1.92298e-06	1.01848e-05	9.96787e-06	1.5124e-05	0.00557535	0.0346505	Genus			g__Barnesiella	0.00156348	2.66818e-05	0.00479899	3.63374e-05	1.95285e-05	0.000994601	Genus
g__Leclercia	0	1.0083e-05	4.09722e-06	1.42231e-05	0.00705808	0.0406374	Genus			g__Proteiniphilum	5.46604e-05	4.07275e-06	0.000204872	6.45858e-06	0.000152233	0.00318084	Genus
g__Candidatus Tachikawaea	0	9.88541e-06	4.1193e-07	5.26007e-05	2.32544e-05	0.000997689	Genus			g__Muribaculum	0.000218392	2.48455e-05	0.00120908	6.7094e-05	0.000295446	0.00497397	Genus
g__Persephonella	7.53936e-07	9.61118e-06	1.93856e-06	2.59162e-05	0.00731064	0.0410317	Genus			g__Odoribacter	0.0123286	2.75503e-05	0.0175768	0.0011716	7.7083e-06	0.000788618	Genus
g__Wigglesworthia	5.02624e-07	9.27443e-06	1.38519e-06	0.000124705	0.00256636	0.0197298	Genus			g__Paludibacter	0.00083996	1.79216e-05	0.00119199	0.000276818	0.000177751	0.0034766	Genus
g__Piscirickettsia	1.3305e-06	9.24107e-06	1.29074e-06	6.14332e-05	0.000180923	0.00348735	Genus			g__Fermentimonas	0.000129086	1.67208e-05	0.000157288	2.80028e-05	0.00142132	0.0131214	Genus
g__Catenovulum	0	8.99372e-06	1.01065e-06	0.000297844	0.00135238	0.0131214	Genus			g__Petrimonas	5.4786e-05	9.79237e-07	0.000341702	0.000184481	0.000690497	0.008529	Genus
g__Oblitimonas	4.8094e-07	7.83865e-06	9.26054e-07	3.85772e-05	0.000448555	0.00648455	Genus			g__Alistipes	0.0374463	0.000216751	0.0429734	0.0272163	0.00309436	0.0224153	Genus
g__Candidatus Gullanella	0	7.2468e-06	1.42719e-06	8.89136e-05	0.000708801	0.008529	Genus			g__Parabacteroides	0.0402278	0.000182522	0.0456114	0.00717906	0.000136103	0.003027	Genus
g__Maritalea	0	5.89612e-06	3.88584e-07	9.19517e-05	0.00313416	0.0224153	Genus			g__Tannerella	0.000125285	2.83442e-05	0.000612892	3.09472e-05	0.000376671	0.00579002	Genus
g__Pragia	0	5.67554e-06	7.68012e-07	1.92622e-05	0.00927295	0.0481759	Genus			g__Alkalitalea	0.000966805	1.64638e-05	0.00167319	0.000248105	0.000103544	0.00260436	Genus
g__Thalassolituus	0	5.20002e-06	4.61862e-07	3.40693e-05	0.000343374	0.00556936	Genus			g__Salinivirga	5.76895e-06	4.51878e-07	3.85945e-05	5.99472e-06	0.0049939	0.0317545	Genus
g__Candidatus Carsonella	0	5.16989e-06	8.06244e-08	1.91378e-05	7.57701e-06	0.000788618	Genus			g__Pseudoflavitalea	1.23801e-05	1.43626e-06	2.32514e-05	4.40366e-06	0.00782025	0.0426268	Genus
g__T7virus	0	4.22467e-06	2.88564e-07	2.96099e-05	1.43719e-05	0.00095573	Genus			g__Aquiflexum	1.5253e-05	1.1604e-06	2.24316e-05	4.10109e-05	0.0049939	0.0317545	Genus
g__Candidatus Ishikawaella	0	3.87056e-06	1.79141e-07	2.00704e-05	0.00674023	0.0390793	Genus			g__Cyclobacterium	4.26155e-06	7.78296e-07	1.23474e-05	1.57408e-06	0.00501387	0.0317545	Genus
g__Methylovulum	0	3.84008e-06	2.00473e-06	1.12529e-05	0.00129201	0.0129201	Genus			g__Fibrella	1.62772e-05	4.05206e-07	3.822e-05	2.38941e-06	0.00082431	0.00918669	Genus
g__Candidatus Portiera	3.84597e-07	3.48429e-06	5.73604e-07	6.31452e-06	0.000328252	0.00545718	Genus			g__Runella	1.4116e-05	2.61086e-06	0.000402746	5.87234e-06	0.00740422	0.0410317	Genus
g__Ahniella	3.76968e-07	3.35603e-06	3.98014e-07	1.01029e-05	0.00222048	0.017684	Genus			g__Pontibacter	0.000640626	5.91028e-06	0.000754471	0.000173864	0.000295446	0.00497397	Genus
g__Calditerrivibrio	2.85107e-07	2.88922e-06	1.79289e-06	3.74671e-05	0.00351227	0.0248474	Genus			g__Rufibacter	1.41877e-05	2.84692e-06	4.17645e-05	7.05491e-06	0.00626915	0.0370576	Genus
g__Sp18virus	0	1.7226e-06	0	1.67154e-05	2.72824e-05	0.00113393	Genus			g__Chryseolinea	2.53825e-05	3.24685e-07	4.54435e-05	2.04672e-06	1.11598e-05	0.000878452	Genus
g__T1virus	0	1.02045e-06	0	1.15725e-05	6.96407e-06	0.000788618	Genus			g__Cellulophaga	6.45277e-06	5.02028e-07	1.38104e-05	1.83267e-06	0.00313784	0.0224153	Genus
g__Chroococcidiopsis	0	1.00734e-06	5.80429e-07	2.2852e-06	0.0056248	0.0347952	Genus			g__Chryseobacterium	0.000215888	2.75586e-05	0.00117078	4.74416e-05	0.00256606	0.0197298	Genus
g__Candidatus Tremblaya	0	6.9628e-07	4.36721e-08	1.34394e-05	0.00171851	0.0150223	Genus			g__Dokdonia	5.82595e-06	1.73016e-07	9.16608e-06	1.18686e-06	0.000746229	0.00869261	Genus
g__Tatlockia	0	6.54216e-07	1.20031e-07	5.79663e-06	0.00293719	0.0220704	Genus			g__Flavobacterium	0.000123716	3.51934e-05	0.00024503	3.94007e-05	2.24346e-05	0.000994601	Genus
g__Chania	0	6.31449e-07	1.48076e-07	4.64313e-06	0.00733021	0.0410317	Genus			g__Gramella	1.11374e-05	5.66909e-06	0.000145085	4.95566e-06	0.00430445	0.0289888	Genus
g__Pa6virus	0	2.2425e-07	0	6.0646e-07	0.000994256	0.0104949	Genus			g__Polaribacter	5.07392e-05	5.71473e-06	0.00342966	6.57766e-06	0.00211737	0.0170673	Genus
g__Kytococcus	0	2.09599e-07	4.07435e-08	1.13039e-06	0.00118617	0.0121354	Genus			g__Sediminicola	9.50358e-08	0	1.64092e-06	0	0.00409971	0.0279621	Genus
s__Escherichia coli	2.75965e-05	0.0239345	0.000337362	0.136519	2.24346e-05	0.00177954	Species			g__Saprospira	6.34841e-05	5.92725e-06	0.000133063	0.000157906	0.00093443	0.0100225	Genus
s__Lactobacillus delbrueckii	0.00096089	0.0160874	0.00420082	0.0254419	0.000103544	0.00378221	Species			g__Chlamydia	4.5756e-05	1.0161e-05	0.000218444	2.76133e-05	0.000600557	0.0076802	Genus
s__Salmonella enterica	0.000966034	0.0110398	0.00294528	0.0428951	0.000229868	0.00557561	Species			g__Candidatus Protochlamydia	2.84103e-06	0	5.93866e-06	5.24576e-07	0.00309659	0.0224153	Genus
s__Pantoea sp. At-9b	1.85594e-06	0.00448345	4.40116e-05	0.0263268	0.000154375	0.00470734	Species			g__Chlorobaculum	1.87508e-05	5.02028e-07	0.000143865	1.0366e-06	1.93578e-05	0.000994601	Genus
s__Providencia alcalifaciens	6.75834e-05	0.00291967	0.000205776	0.0315767	1.11598e-05	0.00140982	Species			g__Chlorobium	2.01517e-05	2.55999e-07	2.1668e-05	1.81936e-06	0.000520953	0.00714296	Genus
s__Enterobacter sp. R4-368	1.77384e-07	0.00100544	2.64133e-05	0.0101099	0.000111741	0.00400859	Species			g__Prosthecochloris	1.31084e-05	4.10191e-08	2.05963e-05	2.27189e-07	0.000708801	0.008529	Genus
s__Klebsiella pneumoniae	5.40174e-06	0.000593059	9.96906e-06	0.0179126	2.24346e-05	0.00177954	Species			g__Candidatus Promineofilum	3.94157e-06	8.39481e-07	4.70821e-06	1.25548e-06	0.00580491	0.0354153	Genus
s__Ralstonia insidiosa	0	0.000580595	6.17838e-07	0.00546983	8.61089e-06	0.00140982	Species			g__Cyanobacterium	7.88313e-06	2.44032e-06	1.64972e-05	3.08911e-06	0.00899806	0.047302	Genus
s__Buchnera aphidicola	4.40575e-05	0.000563482	9.43291e-05	0.00149549	0.00626915	0.0461304	Species			g__Rivularia	5.40655e-06	5.90608e-08	1.09782e-05	3.87352e-07	0.00483729	0.0312311	Genus
s__Pseudomonas tolaasii	0	0.000519775	6.97583e-07	0.000778916	8.61089e-06	0.00140982	Species			g__Cyanothece	9.22442e-06	2.75469e-07	1.28078e-05	2.36596e-06	0.00138372	0.0131214	Genus
s__Stenotrophomonas maltophilia	3.12399e-06	0.000395662	1.08644e-05	0.00165538	3.72661e-05	0.00237446	Species			g__Pseudanabaena	3.90208e-06	9.0978e-08	4.53065e-06	1.96595e-06	0.00479008	0.0312295	Genus
s__Enterobacter cloacae	3.90245e-06	0.000369664	5.56319e-06	0.00181287	7.78883e-05	0.00332505	Species			g__Deferribacter	0.000984976	1.16196e-06	0.00212542	6.00763e-06	1.25493e-05	0.000878452	Genus
s__Lysinibacillus sp. 2017	3.90245e-06	0.000340822	0.000108705	0.0118424	0.00267573	0.0268138	Species			g__Flexistipes	2.84103e-06	3.64896e-07	1.61104e-05	9.73571e-07	0.00659907	0.0384946	Genus
s__Cupriavidus metallidurans	2.0871e-06	0.000324378	4.91633e-06	0.00312891	2.40701e-05	0.00177954	Species			g__Deinococcus	7.72002e-05	2.433e-05	0.000230411	5.59313e-05	0.00444171	0.0293904	Genus
s__Escherichia albertii	2.27672e-06	0.000316309	2.64452e-05	0.000452532	0.0011669	0.0152339	Species			g__Endomicrobium	0.000144127	4.92513e-06	0.000211028	1.16256e-05	0.00033453	0.00549289	Genus
s__Yersinia pestis	1.83659e-05	0.000267273	3.4428e-05	0.00092621	7.7083e-06	0.00140982	Species			g__Virgibacillus	9.4538e-06	2.36182e-06	4.17387e-05	1.67062e-05	0.00740422	0.0410317	Genus
s__Staphylococcus aureus	2.03342e-05	0.000259707	4.91172e-05	0.00116503	1.11598e-05	0.00140982	Species			g__Exiguobacterium	1.54908e-05	1.39054e-06	2.51159e-05	2.79643e-06	0.00142132	0.0131214	Genus
s__Bacillus anthracis	1.04133e-05	0.000232683	2.81365e-05	0.000612552	3.45148e-06	0.000920897	Species			g__Christensenella	7.52672e-05	7.98518e-07	0.000124018	2.02291e-05	0.000600557	0.0076802	Genus
s__Solibacillus silvestris	9.22398e-06	0.000226463	3.62702e-05	0.0114704	0.00163718	0.0192958	Species			g__Alkaliphilus	2.16128e-05	4.44619e-07	2.81737e-05	2.07068e-06	6.91409e-05	0.002155	Genus
s__Haemophilus influenzae	3.72507e-06	0.000216234	5.1049e-06	0.000931985	0.00576008	0.0435218	Species			g__Geosporobacter	1.3637e-05	9.39324e-07	1.23802e-05	2.88795e-06	0.00173943	0.0150223	Genus
s__Rickettsia raoultii	1.35554e-06	0.000191742	4.79719e-05	0.006203	0.00222048	0.023998	Species			g__Mordavella	0.000909458	1.7585e-05	0.00118627	0.00398946	0.00142132	0.0131214	Genus
s__Delftia tsuruhatensis	0	0.000188103	4.41136e-07	0.00212734	7.78201e-06	0.00140982	Species			g__Mogibacterium	5.92482e-05	5.44411e-06	8.07928e-05	3.65572e-05	0.00309436	0.0224153	Genus
s__Serratia plymuthica	2.4514e-06	0.000181803	6.26234e-06	0.000481229	0.00516925	0.0404909	Species			g__Thermaerobacter	7.28805e-06	1.20849e-06	1.68758e-05	1.41196e-06	0.00248016	0.0192901	Genus
s__Staphylococcus auricularis	9.5358e-07	0.00017229	2.56348e-06	0.0270465	3.53687e-05	0.00232291	Species			g__Acetobacterium	2.76541e-05	2.81354e-06	0.000260844	8.34051e-06	3.12934e-05	0.00115612	Genus
s__Enterococcus faecalis	4.1742e-06	0.000152248	9.6201e-05	0.00108454	0.00173943	0.0201236	Species			g__Eubacterium	0.0199497	0.00059596	0.0297027	0.00432122	3.12934e-05	0.00115612	Genus
s__Citrobacter freundii	3.54768e-07	0.000133697	2.96016e-06	0.00114621	7.43223e-05	0.00332505	Species			g__Heliobacterium	0.000619233	7.0004e-06	0.000579519	0.000222384	0.000402899	0.00595395	Genus
s__Vibrio alginolyticus	2.60332e-07	0.000129612	1.32982e-05	0.000353113	0.000893171	0.0132855	Species			g__Hungateiclostridium	0.000857687	5.80889e-06	0.000998232	6.65125e-05	2.30098e-07	5.10052e-05	Genus
s__Sphaerobacter thermophilus	2.59161e-06	0.000118121	1.47672e-05	0.000520577	0.00173943	0.0201236	Species			g__Pseudoclostridium	1.99976e-05	4.89618e-07	9.75549e-05	2.48043e-06	0.000155455	0.00318084	Genus
s__Burkholderia pseudomallei	4.06663e-06	0.000117087	1.40867e-05	0.000164841	0.00309436	0.0292463	Species			g__Ruminiclostridium	4.69293e-06	0	7.75521e-06	4.94274e-07	0.00431563	0.0289888	Genus
s__Serratia marcescens	9.41165e-06	0.000115339	9.71896e-06	0.000157958	4.27983e-05	0.00257332	Species			g__Anaerostipes	0.00916471	0.000112157	0.0112147	0.03674	0.00211737	0.0170673	Genus
s__Desulfurispirillum indicum	6.80512e-06	0.000114518	1.07574e-05	0.000171562	0.000103544	0.00378221	Species			g__Anaerotignum	0.000493772	2.58314e-06	0.000859966	2.08444e-05	1.15049e-07	3.06031e-05	Genus
s__Yersinia enterocolitica	2.31881e-06	0.000103622	2.14999e-05	0.000383787	0.000751617	0.0119281	Species			g__Blautia	0.00684287	7.84858e-05	0.00743396	0.00259419	7.78883e-05	0.00225199	Genus
s__Edwardsiella ictaluri	0	0.00010283	8.72104e-07	0.00045293	1.90329e-05	0.00170137	Species			g__Butyrivibrio	0.00110034	2.41726e-05	0.00154415	7.44007e-05	1.15049e-07	3.06031e-05	Genus
s__Citrobacter rodentium	4.84148e-07	0.000101737	1.18866e-06	0.00173355	0.00021961	0.00554743	Species			g__Herbinix	7.99962e-05	3.56919e-06	0.000181416	3.78023e-05	0.00164528	0.014686	Genus
s__Bacillus subtilis	7.45014e-06	9.61819e-05	1.29368e-05	0.000614058	0.000477339	0.00856202	Species			g__Lachnoanaerobaculum	0.000322056	3.5856e-05	0.000309296	0.00107817	0.00870969	0.0463355	Genus
s__Candidatus Sodalis pierantonius	8.3484e-07	9.4529e-05	2.31791e-06	0.000766688	6.96729e-05	0.00323298	Species			g__Lachnoclostridium	0.00796659	0.00062879	0.00974877	0.00448418	0.000600557	0.0076802	Genus
s__Cutibacterium acnes	4.25722e-06	9.00511e-05	7.26318e-06	0.00343839	0.000265965	0.00607169	Species			g__Roseburia	0.0198444	8.6357e-06	0.0184137	7.98594e-05	1.15049e-07	3.06031e-05	Genus
s__Shigella dysenteriae	0	8.6398e-05	2.30531e-06	0.000171152	9.02673e-05	0.00367001	Species			g__Oscillibacter	0.00528675	6.15545e-05	0.00701066	0.00113276	2.24346e-05	0.000994601	Genus
s__Candidatus Kuenenia stuttgartiensis	3.40256e-06	7.91739e-05	8.42107e-06	0.000245257	0.00082431	0.0125924	Species			g__Candidatus Desulforudis	3.25179e-05	7.01356e-08	7.18658e-05	1.02002e-06	0.000166458	0.00335437	Genus
s__Candidatus Hamiltonella defensa	0	7.71315e-05	1.55129e-06	0.000156081	0.000591277	0.0100564	Species			g__Dehalobacter	2.26912e-05	1.2666e-07	0.000177606	9.03678e-07	0.000121959	0.00300381	Genus
s__Desulfotalea psychrophila	7.81155e-07	7.5876e-05	2.07339e-06	0.000987539	0.000928306	0.0134745	Species			g__Dehalobacterium	7.03984e-06	5.76313e-07	2.13424e-05	2.39833e-06	0.00164528	0.014686	Genus
s__Helicobacter pylori	4.63985e-06	7.4692e-05	9.92724e-06	9.78951e-05	4.60134e-05	0.00267582	Species			g__Acetoanaerobium	1.40797e-05	1.39253e-06	5.35771e-05	5.00915e-06	0.00082431	0.00918669	Genus
s__Vibrio cholerae	5.72148e-06	7.45096e-05	8.73027e-06	0.000225432	0.00256606	0.0265167	Species			g__Clostridioides	0.000368536	0.00011328	0.000604708	0.000311656	0.000600557	0.0076802	Genus
s__Enterococcus gilvus	0	7.20958e-05	1.23493e-06	0.00101029	0.000212483	0.00543167	Species			g__Paeniclostridium	0.000324167	2.05964e-07	0.000345678	8.01078e-05	0.000275352	0.00481865	Genus
s__Obesumbacterium proteus	0	7.01615e-05	5.17724e-07	0.000148458	0.000847736	0.0126982	Species			g__Peptoclostridium	5.27755e-06	5.91947e-07	2.07133e-05	1.96604e-05	0.00675808	0.0390793	Genus
s__Dickeya dadantii	1.442e-07	6.88643e-05	1.17292e-06	0.000274174	0.00150081	0.0182016	Species			g__Ethanoligenens	0.000293647	6.93739e-05	0.000319714	0.00367871	0.00444171	0.0293904	Genus
s__Pseudomonas stutzeri	9.63229e-06	6.6318e-05	1.88874e-05	9.8846e-05	0.000376671	0.00714671	Species			g__Faecalibacterium	0.0763209	0.000433175	0.0819298	0.00826957	1.38059e-06	0.000229523	Genus
s__Candidatus Babela massiliensis	2.72801e-07	6.09358e-05	1.51741e-06	5.83412e-05	1.76629e-05	0.00170137	Species			g__Ruminococcus	0.00670559	0.000270415	0.0118423	0.00226255	3.12934e-05	0.00115612	Genus
s__Ralstonia pickettii	2.38395e-07	5.7134e-05	2.43177e-06	0.000693746	7.43223e-05	0.00332505	Species			g__Intestinimonas	0.0010855	8.65526e-06	0.00127209	4.56764e-05	1.15049e-07	3.06031e-05	Genus
s__Klebsiella aerogenes	1.66968e-06	5.53663e-05	7.85217e-06	0.00021317	0.00488811	0.0389226	Species			g__Monoglobus	0.00137984	3.60642e-06	0.016636	1.00852e-05	1.15049e-07	3.06031e-05	Genus
s__Acidiferrobacter sp. SPIII_3	0	5.14134e-05	1.48474e-06	0.000765536	0.000212483	0.00543167	Species			g__Halanaerobium	2.51312e-05	3.00043e-06	4.66698e-05	8.64076e-06	0.000229868	0.00430599	Genus
s__Neisseria meningitidis	1.61422e-06	5.12072e-05	2.33299e-06	0.000375505	0.000185101	0.00506945	Species			g__Halothermothrix	5.38436e-06	2.33059e-07	5.86498e-06	1.94826e-06	0.00659907	0.0384946	Genus
s__Xenorhabdus doucetiae	2.0871e-06	4.87421e-05	9.20759e-06	0.000111861	0.00138372	0.0174766	Species			g__Caldanaerobacter	0.000256351	2.47807e-06	0.00138895	0.000344476	0.000136103	0.003027	Genus
s__Providencia sneebia	9.27971e-07	4.24784e-05	2.53983e-06	7.7083e-05	0.00368727	0.03259	Species			g__Moorella	0.000292412	6.10771e-08	0.000364082	2.28344e-06	1.13002e-05	0.000878452	Genus
s__Lactobacillus kunkeei	3.54768e-07	4.19854e-05	1.40124e-06	7.73354e-05	0.000174787	0.0049274	Species			g__Mahella	6.45277e-05	2.79085e-05	0.000412309	5.53962e-05	0.00528812	0.0330197	Genus
s__Enterobacter hormaechei	1.35554e-06	4.18661e-05	3.35713e-06	0.000139189	0.00428675	0.0356697	Species			g__Faecalibaculum	3.10906e-05	2.05506e-06	0.000126795	1.65255e-05	0.00309436	0.0224153	Genus
s__Lactobacillus oligofermentans	2.50452e-06	3.92611e-05	3.10003e-06	0.00676022	9.61559e-05	0.0036981	Species			g__Megamonas	2.69861e-05	8.39878e-07	0.000542792	5.5547e-06	0.00139077	0.0131214	Genus
s__Lactobacillus plantarum	1.43037e-06	3.90101e-05	1.20843e-05	0.00080103	0.00430445	0.0356697	Species			g__Selenomonas	0.000684582	4.89984e-05	0.00107728	0.000620953	0.00173943	0.0150223	Genus
s__Candidatus Pantoea carbekii	7.58906e-07	3.88804e-05	1.13481e-06	0.000250115	0.00488811	0.0389226	Species			g__Dialister	0.000270719	1.34595e-05	0.00773989	3.13775e-05	5.80999e-05	0.00198135	Genus
s__Pantoea vagans	8.65199e-07	3.84824e-05	3.14253e-06	0.00062207	0.00299749	0.0290165	Species			g__Finegoldia	4.66076e-05	1.07979e-05	0.000126952	1.5452e-05	0.000177751	0.0034766	Genus
s__Dickeya zeae	2.884e-07	3.8392e-05	2.6575e-06	0.000140501	0.00557535	0.0428078	Species			g__Murdochiella	8.86852e-06	3.50678e-08	1.67524e-05	8.47875e-07	0.000708801	0.008529	Genus
s__Vibrio vulnificus	2.90489e-06	3.82675e-05	2.88154e-06	0.000134524	0.000275352	0.00618986	Species			g__Parvimonas	5.09418e-05	1.17009e-06	0.000316769	2.41922e-05	0.000600557	0.0076802	Genus
s__Coxiella endosymbiont of Amblyomma americanum	1.36401e-07	3.77776e-05	1.55116e-06	0.000137153	0.000202466	0.00530262	Species			g__Leptotrichia	0.000264353	3.21419e-05	0.000505705	4.83613e-05	7.78883e-05	0.00225199	Genus
s__Equine infectious anemia virus	0	3.69104e-05	0	0.000369536	1.61631e-06	0.000492859	Species			g__Streptobacillus	1.17331e-05	3.69086e-07	1.99558e-05	7.26924e-06	0.00779199	0.0426268	Genus
s__Acinetobacter baumannii	1.56231e-06	3.65296e-05	3.8926e-06	7.10496e-05	0.00057711	0.00987107	Species			g__Thermodesulfovibrio	1.11457e-05	2.43033e-07	0.00012989	1.25557e-06	0.00126526	0.0127485	Genus
s__Paraphotobacterium marinum	0	3.61143e-05	3.40743e-06	0.000143476	0.00188916	0.0213367	Species			g__Isosphaera	6.47521e-07	0	2.70303e-06	9.00263e-08	0.00733021	0.0410317	Genus
s__Mycobacterium tuberculosis	7.81155e-07	3.50587e-05	1.95286e-06	5.00456e-05	5.66849e-05	0.00274986	Species			g__Singulisphaera	1.75985e-06	7.07501e-08	7.21281e-06	2.52127e-07	0.00483729	0.0312311	Genus
s__Pseudoalteromonas phenolica	6.82003e-07	3.46657e-05	2.02736e-06	6.11206e-05	0.00353938	0.0318768	Species			g__Asticcacaulis	1.64263e-05	3.46263e-07	9.96613e-05	1.49187e-06	0.000360425	0.00577548	Genus
s__Immundisolibacter cernigliae	1.25226e-06	3.30835e-05	6.53695e-06	7.005e-05	0.00557535	0.0428078	Species			g__Candidatus Paracaedibacter	1.16519e-05	6.27596e-07	4.26415e-05	1.13168e-06	0.00867532	0.0463355	Genus
s__Citrobacter koseri	2.38395e-07	3.16588e-05	3.92574e-06	5.27531e-05	0.00110407	0.0146375	Species			g__Bartonella	1.39211e-05	2.84517e-06	3.10152e-05	4.56727e-06	0.00211737	0.0170673	Genus
s__Blochmannia endosymbiont of Polyrhachis (Hedomyrma) turneri	0	3.14473e-05	6.70469e-08	0.000170846	2.32544e-05	0.00177954	Species			g__Rhodopseudomonas	2.01713e-05	2.58328e-06	3.43895e-05	8.44378e-06	0.00528812	0.0330197	Genus
s__Shewanella denitrificans	0	3.08985e-05	3.15397e-06	0.000339844	0.000232949	0.00558684	Species			g__Devosia	8.65693e-06	2.03473e-06	1.39067e-05	4.82176e-06	0.00093443	0.0100225	Genus
s__Acinetobacter bereziniae	0	3.04879e-05	2.92369e-07	0.000312183	9.96086e-06	0.00140982	Species			g__Rhodomicrobium	3.5197e-06	6.17073e-08	6.52857e-06	3.19306e-07	0.00177618	0.0151431	Genus
s__Enterobacter roggenkampii	0	3.01119e-05	6.19469e-07	7.05374e-05	0.00280892	0.0278971	Species			g__Microvirga	3.60705e-06	4.12663e-07	7.76008e-06	1.43286e-06	0.00311038	0.0224153	Genus
s__Gemmatimonas aurantiaca	1.17434e-06	2.96707e-05	3.11074e-06	6.0604e-05	0.000187642	0.00506945	Species			g__Hyphomonas	4.69293e-06	1.32442e-07	5.27608e-06	1.56566e-06	0.00867532	0.0463355	Genus
s__Pantoea ananatis	0	2.9245e-05	8.00582e-07	7.57398e-05	8.49764e-05	0.00348812	Species			g__Phaeobacter	1.33195e-05	5.67239e-07	1.56635e-05	3.78143e-06	0.00115578	0.0119162	Genus
s__Erwinia sp. Ejp617	0	2.77795e-05	7.70426e-08	0.000547458	9.96086e-06	0.00140982	Species			g__Rhodovulum	1.05598e-05	4.4124e-07	1.19295e-05	9.61126e-07	0.000387452	0.00579002	Genus
s__Candidatus Moranella endobia	0	2.76618e-05	8.30751e-07	0.000360804	0.000116758	0.00408556	Species			g__Acetobacter	1.03216e-05	8.4243e-07	1.45776e-05	2.36623e-06	0.00398502	0.02732	Genus
s__Enterobacter asburiae	0	2.73386e-05	1.96892e-06	5.3519e-05	0.00190613	0.0213367	Species			g__Gluconobacter	3.66436e-06	2.3748e-07	1.14974e-05	8.4023e-07	0.00358886	0.025122	Genus
s__Francisella philomiragia	0	2.72539e-05	2.06345e-07	0.00018902	1.24216e-05	0.00140982	Species			g__Komagataeibacter	5.68207e-06	1.23415e-07	1.08292e-05	7.23642e-07	0.000265965	0.00471645	Genus
s__Lactobacillus hokkaidonensis	0	2.69822e-05	2.07476e-06	0.00158288	7.31236e-05	0.00332505	Species			g__Magnetospirillum	5.58074e-06	9.57796e-07	2.52707e-05	2.949e-06	0.00626915	0.0370576	Genus
s__Bacillus mycoides	1.08035e-06	2.68638e-05	2.71465e-06	9.16141e-05	5.39244e-05	0.00274051	Species			g__Sphingorhabdus	6.89774e-06	2.33059e-07	1.75966e-05	1.32493e-06	0.00287263	0.021708	Genus
s__Ralstonia solanacearum	1.2978e-06	2.6711e-05	3.38064e-06	5.79169e-05	0.00479008	0.0386043	Species			g__Zymomonas	1.5411e-05	7.11421e-07	2.81938e-05	8.07137e-07	0.00012672	0.003027	Genus
s__Staphylococcus felis	0	2.59471e-05	4.76139e-06	4.98468e-05	0.00363435	0.03259	Species			g__Polynucleobacter	8.13858e-05	6.66865e-06	0.000149228	2.6014e-05	0.00740422	0.0410317	Genus
s__Candidatus Phytoplasma australiense	1.51781e-06	2.59289e-05	4.64556e-06	4.25471e-05	0.000559348	0.00966744	Species			g__Oxalobacter	8.21315e-06	1.16893e-08	5.42602e-05	1.63189e-06	0.00143052	0.0131214	Genus
s__Woeseia oceani	2.60332e-07	2.57527e-05	1.8768e-06	0.000175877	0.00563598	0.0428114	Species			g__Crenobacter	4.29615e-06	7.07501e-08	9.59901e-06	5.35457e-07	0.000387452	0.00579002	Genus
s__Citrobacter amalonaticus	0	2.50829e-05	1.29854e-06	7.50969e-05	0.00225505	0.0243101	Species			g__Kingella	7.69194e-07	0	1.91e-06	3.28899e-08	0.0085598	0.0461398	Genus
s__Candidatus Erwinia sp. ErCipseudotaxifoliae	2.60332e-07	2.49471e-05	8.92287e-07	0.000125124	0.000543046	0.00954017	Species			g__Desulfobacula	5.20278e-06	4.18101e-07	0.000156509	7.70433e-07	0.000481262	0.00666748	Genus
s__Candidatus Riesia pediculicola	0	2.47651e-05	1.27072e-07	0.000246577	5.55831e-05	0.00274986	Species			g__Desulfococcus	9.37541e-06	2.50736e-07	2.1056e-05	2.75493e-06	0.00459061	0.0302253	Genus
s__Escherichia fergusonii	0	2.35137e-05	7.20942e-07	9.27593e-05	4.76369e-05	0.00267582	Species			g__Desulfomicrobium	7.28805e-06	3.99176e-07	1.26321e-05	7.11067e-07	0.00113465	0.0118825	Genus
s__Escherichia marmotae	0	2.33181e-05	2.16683e-06	0.000126627	0.000191188	0.00506945	Species			g__Desulfovibrio	0.000357617	6.63748e-05	0.00205404	7.47239e-05	0.000477339	0.00666748	Genus
s__Lactobacillus mucosae	4.1742e-07	2.31974e-05	5.15958e-05	0.000191856	0.00630333	0.0462353	Species			g__Pseudodesulfovibrio	2.26181e-05	8.74394e-07	3.41443e-05	5.4115e-06	0.000751617	0.00869261	Genus
s__Candidatus Hoaglandella endobia	0	2.31139e-05	6.34525e-07	0.000141922	4.53834e-05	0.00267582	Species			g__Desulfuromonas	3.87166e-05	5.70372e-07	8.11948e-05	1.02455e-06	1.93578e-05	0.000994601	Genus
s__Candidatus Mikella endobia	0	2.31139e-05	1.31056e-06	0.000173667	0.000287453	0.00626089	Species			g__Pelobacter	2.06932e-05	9.97086e-07	5.16803e-05	5.26053e-06	0.00227662	0.0179166	Genus
s__Klebsiella michiganensis	0	2.18111e-05	2.04952e-06	5.04081e-05	0.000456886	0.00837101	Species			g__Melittangium	1.47451e-06	1.58696e-07	1.97353e-05	3.00794e-07	0.00759925	0.0419378	Genus
s__Bdellovibrio exovorus	0	2.13164e-05	1.20365e-06	0.000109572	0.000127599	0.00435775	Species			g__Corallococcus	1.97078e-06	7.40111e-08	3.26298e-06	4.2674e-07	0.00731064	0.0410317	Genus
s__Lactobacillus acidophilus	2.42074e-06	2.10332e-05	3.54131e-06	0.00095637	0.000477339	0.00856202	Species			g__Sandaracinus	0.000185945	3.52127e-07	0.000557663	1.19644e-06	1.25493e-05	0.000878452	Genus
s__Candidatus Purcelliella pentastirinorum	0	2.0696e-05	2.04391e-07	6.3962e-05	5.46125e-05	0.00274283	Species			g__Campylobacter	0.00010051	3.51544e-05	0.000124328	5.31921e-05	0.00740422	0.0410317	Genus
s__Streptococcus pyogenes	3.90578e-06	2.0591e-05	6.41123e-06	0.000227302	0.00419305	0.035306	Species			g__Candidatus Ruthia	7.69194e-07	0	2.52821e-06	6.68027e-08	0.00922273	0.0481029	Genus
s__Rahnella aquatilis	0	2.04671e-05	1.14017e-06	8.61612e-05	0.00425574	0.0354839	Species			g__Microbulbifer	1.22876e-05	5.48419e-07	1.29122e-05	1.12782e-06	0.00057711	0.0076802	Genus
s__Bacillus amyloliquefaciens	1.61422e-06	2.03613e-05	1.03354e-05	0.000286009	0.00315163	0.029505	Species			g__Thiocystis	5.12404e-05	1.67516e-06	5.35288e-05	3.34973e-06	8.05345e-07	0.000153015	Genus
s__Pantoea agglomerans	0	2.03555e-05	6.55452e-07	9.28679e-05	0.000303563	0.0063525	Species			g__Ectothiorhodospira	1.89536e-06	1.16893e-08	5.25758e-06	3.87726e-07	0.00236483	0.0185013	Genus
s__Delftia acidovorans	0	2.03392e-05	6.07978e-07	0.000256976	2.00086e-05	0.00170833	Species			g__Methylocaldum	8.21315e-06	2.0987e-07	2.23175e-05	8.45714e-07	0.00601001	0.0363332	Genus
s__Hydrogenobaculum sp. HO	1.77384e-07	1.89507e-05	2.65791e-06	3.3904e-05	0.000212342	0.00543167	Species			g__Methylomonas	1.39518e-05	1.52406e-06	4.85228e-05	3.87e-06	0.00840549	0.0456298	Genus
s__Shimwellia blattae	0	1.87214e-05	1.1182e-06	8.54084e-05	0.00041541	0.00771037	Species			g__Mariprofundus	2.4528e-05	5.69282e-07	0.000195218	3.28504e-06	0.00358886	0.025122	Genus
s__Elusimicrobium minutum	1.51781e-06	1.86468e-05	1.4944e-05	5.38561e-05	0.00163718	0.0192958	Species			g__Sediminispirochaeta	5.39796e-06	3.50678e-08	1.03679e-05	7.71364e-07	0.000433095	0.00632986	Genus
s__Enterobacteriaceae bacterium ENNIH3	0	1.80074e-05	0	0.000120675	6.96407e-06	0.00140982	Species			g__Treponema	0.000294576	2.37905e-05	0.000406824	3.22867e-05	5.80999e-05	0.00198135	Genus
s__Pantoea sp. PSNIH1	0	1.7545e-05	1.20052e-06	0.000228841	0.000660648	0.0109453	Species			g__Aminobacterium	0.000387753	2.95973e-07	0.00286146	7.58502e-07	0.000265965	0.00471645	Genus
s__Fuerstia marisgermanicae	4.7679e-07	1.73627e-05	1.86591e-06	5.33266e-05	9.61559e-05	0.0036981	Species			g__Cloacibacillus	9.365e-05	1.14705e-06	0.00036795	1.90221e-06	1.25493e-05	0.000878452	Genus
s__Plautia stali symbiont	0	1.68127e-05	8.82241e-07	6.07917e-05	0.00101158	0.0136659	Species			g__Acholeplasma	0.00015041	1.64813e-05	0.000365889	4.92896e-05	0.000229868	0.00430599	Genus
s__Piscirickettsia salmonis	1.79989e-06	1.67424e-05	1.55123e-06	6.74589e-05	0.000121959	0.00423288	Species			g__Mesoplasma	3.94157e-06	8.50858e-08	5.82459e-06	5.40363e-07	0.00879446	0.0466001	Genus
s__Klebsiella oxytoca	1.08035e-06	1.63441e-05	4.5862e-06	0.000139456	0.00542272	0.0418618	Species			g__Mesotoga	3.85845e-05	4.7028e-06	9.51636e-05	1.4754e-05	0.00173943	0.0150223	Genus
s__Candidatus Fukatsuia symbiotica	0	1.58115e-05	4.51447e-07	0.000422899	4.76369e-05	0.00267582	Species			g__Fervidobacterium	4.92116e-05	1.7763e-06	7.1383e-05	4.95084e-06	0.00501387	0.0317545	Genus
s__Bacillus altitudinis	0	1.58108e-05	1.95615e-06	0.000133802	0.000313037	0.00648715	Species			g__Thermosipho	4.77493e-06	5.84463e-08	1.50327e-05	6.34827e-07	0.0090546	0.0474119	Genus
s__Persephonella marina	1.06431e-06	1.53664e-05	2.17135e-06	3.44664e-05	0.00398657	0.0345206	Species			g__Pseudothermotoga	1.108e-05	2.53529e-07	3.11199e-05	3.32443e-06	0.00428675	0.0289888	Genus
s__Wigglesworthia glossinidia	7.09537e-07	1.50499e-05	1.67953e-06	0.000133672	0.001844	0.0211614	Species			g__Lacunisphaera	5.86616e-07	0	3.07241e-06	0	0.00186558	0.0156051	Genus
s__Candidatus Gullanella endobia	0	1.49483e-05	1.81215e-06	9.78302e-05	0.000338523	0.00672166	Species			s__Methanobrevibacter smithii	0.000512321	0	0.00909469	1.73827e-07	5.08486e-05	0.00274051	Species
s__Plesiomonas shigelloides	0	1.47478e-05	1.00178e-06	0.000122025	0.000946443	0.0134745	Species			s__Methanobrevibacter sp. YE315	2.38395e-07	0	4.62222e-05	0	0.00409971	0.0349198	Species
s__Salmonella bongori	0	1.46056e-05	1.02811e-06	3.79852e-05	0.000791656	0.0124633	Species			s__Methanofollis liminatans	1.26853e-05	0	0.000568603	3.43987e-08	0.000666614	0.0109453	Species
s__Yersinia frederiksenii	0	1.44234e-05	3.63838e-07	0.000137168	3.83089e-05	0.00240501	Species			s__Methanohalophilus portucalensis	5.99964e-07	0	1.58865e-05	8.32052e-08	0.00479275	0.0386043	Species
s__Oblitimonas alkaliphila	5.20664e-07	1.35751e-05	1.12775e-06	4.41198e-05	0.000372033	0.00714671	Species			s__Candidatus Methanomassiliicoccus intestinalis	7.42377e-06	3.43312e-07	0.000268744	1.00651e-06	0.00216863	0.023557	Species
s__Lactobacillus gasseri	7.58906e-07	1.32052e-05	2.46404e-06	0.000913078	0.00465473	0.0379218	Species			s__Actinomyces oris	1.56199e-05	9.83495e-07	6.48166e-05	2.98702e-06	0.000154375	0.00470734	Species
s__Photorhabdus asymbiotica	0	1.29713e-05	1.23176e-06	6.90887e-05	0.000232949	0.00558684	Species			s__Actinomyces radingae	3.24104e-06	9.9555e-08	7.01847e-06	1.10759e-05	0.00542272	0.0418618	Species
s__Ralstonia mannitolilytica	0	1.29467e-05	3.59243e-06	0.000114821	0.00159489	0.0189654	Species			s__Arcanobacterium haemolyticum	6.2613e-06	0	2.27587e-05	1.10983e-06	0.00263235	0.0267981	Species
s__Candidatus Tachikawaea gelatinosa	0	1.28846e-05	4.66849e-07	6.04587e-05	1.85906e-05	0.00170137	Species			s__Trueperella pyogenes	1.7304e-06	0	4.31703e-06	6.63665e-07	0.00685304	0.0487593	Species
s__Burkholderia mallei	0	1.28304e-05	3.23519e-07	3.81834e-05	0.000297676	0.00631435	Species			s__Actinopolyspora erythraea	5.00904e-06	2.60531e-08	1.33604e-05	3.75662e-07	0.000520783	0.009228	Species
s__Cedecea neteri	8.65199e-07	1.22497e-05	2.54499e-06	4.95994e-05	0.00299749	0.0290165	Species			s__Bifidobacterium asteroides	3.22845e-06	0	7.38414e-06	1.30607e-06	0.00655176	0.0474855	Species
s__Catenovulum sp. CCB-QB4	0	1.22439e-05	1.19529e-06	0.000317235	0.000794103	0.0124633	Species			s__Corynebacterium falsenii	1.45245e-06	0	7.10368e-06	2.20539e-08	0.0012213	0.0157992	Species
s__Photorhabdus thracensis	0	1.19637e-05	1.25165e-06	6.92688e-05	0.00190613	0.0213367	Species			s__Mycobacterium kansasii	1.40608e-05	4.07535e-07	4.17083e-05	6.02667e-06	0.00488811	0.0389226	Species
s__Yersinia entomophaga	0	1.17729e-05	5.40558e-07	4.58262e-05	0.000649254	0.0108268	Species			s__Luteipulveratus mongoliensis	1.17434e-06	0	2.72986e-06	1.34026e-07	0.00578232	0.0435357	Species
s__Pseudomonas synxantha	4.7679e-07	1.06382e-05	1.46099e-06	2.15165e-05	0.00209733	0.0230167	Species			s__Kocuria turfanensis	3.52302e-06	0	6.7542e-06	1.5757e-06	0.00425574	0.0354839	Species
s__Shigella flexneri	0	1.0555e-05	1.25263e-06	5.20586e-05	5.2093e-05	0.00274051	Species			s__Actinoplanes missouriensis	7.20999e-07	2.60531e-08	3.4127e-06	1.67893e-07	0.00425574	0.0354839	Species
s__Vibrio campbellii	0	1.05116e-05	2.16444e-06	5.7923e-05	0.000191188	0.00506945	Species			s__Nakamurella multipartita	2.16069e-06	0	4.22018e-06	4.75988e-07	0.00123937	0.0159845	Species
s__Aliivibrio salmonicida	0	1.03177e-05	2.54831e-06	0.000156221	0.000446091	0.00820845	Species			s__Nakamurella panacisegetis	1.93659e-06	0	2.38269e-06	2.38401e-07	0.00368203	0.03259	Species
s__[Enterobacter] lignolyticus	1.36401e-07	1.02171e-05	2.70329e-06	0.000110365	0.00340668	0.031075	Species			s__Propionibacterium freudenreichii	7.73309e-06	0	1.52048e-05	2.9216e-07	0.000501371	0.00895545	Species
s__Providencia stuartii	2.884e-07	9.7942e-06	9.65262e-07	4.36928e-05	0.000311258	0.00648175	Species			s__Propionimicrobium sp. Marseille-P3275	8.87947e-05	7.07279e-07	0.000100561	3.44241e-06	0.000690497	0.0112509	Species
s__Thermus aquaticus	0	9.28363e-06	5.82374e-07	0.000119796	5.08486e-05	0.00274051	Species			s__Streptomyces sp. 3211	2.884e-07	0	1.018e-06	0	0.00186558	0.0212377	Species
s__Kosakonia radicincitans	0	9.14699e-06	3.55422e-08	9.43178e-05	0.000241694	0.00566919	Species			s__Streptomyces sp. SCSIO 03032	3.59978e-06	0	4.44666e-06	6.9856e-08	0.000621506	0.0104457	Species
s__Cronobacter sakazakii	0	8.92843e-06	1.592e-06	0.000116277	0.00112887	0.0148739	Species			s__Streptomyces venezuelae	1.50993e-05	2.54384e-07	9.49172e-05	8.24657e-07	0.00177618	0.0204933	Species
s__Xanthomonas campestris	1.08035e-06	8.89112e-06	2.47971e-06	0.000180944	0.00351227	0.0317667	Species			s__Streptomyces xiamenensis	9.5358e-07	0	7.89143e-06	1.79552e-07	0.00658501	0.0474855	Species
s__Pragia fontium	0	8.69794e-06	9.13881e-07	2.16476e-05	0.00589823	0.0437145	Species			s__Streptomyces xinghaiensis	1.06431e-06	0	2.99878e-06	6.41569e-08	0.0045871	0.0374423	Species
s__Xanthomonas euvesicatoria	0	8.67381e-06	1.51433e-05	9.67483e-06	0.00120433	0.0156746	Species			s__Libanicoccus massiliensis	2.84664e-05	8.02881e-07	4.80832e-05	3.14178e-06	0.000103783	0.00378221	Species
s__Burkholderia thailandensis	7.20231e-07	8.64303e-06	2.079e-06	2.90561e-05	0.00668251	0.0479456	Species			s__Olsenella sp. GAM18	2.63253e-05	1.9911e-07	6.05466e-05	2.68528e-06	9.61559e-05	0.0036981	Species
s__Maritalea myrionectae	0	8.58423e-06	5.00215e-07	9.77986e-05	0.00135238	0.0171825	Species			s__Olsenella sp. Marseille-P2300	3.96549e-05	1.45116e-07	3.60108e-05	1.79188e-06	2.8546e-05	0.00196553	Species
s__Thalassolituus oleivorans	0	8.57561e-06	6.15247e-07	3.78754e-05	0.000283158	0.00619898	Species			s__Olsenella sp. oral taxon 807	1.0569e-05	5.95808e-07	6.29973e-05	5.02145e-06	0.00139077	0.0175138	Species
s__Erwinia gerundensis	5.768e-07	8.48359e-06	1.54512e-06	6.15071e-05	0.00443626	0.0364647	Species			s__Olsenella uli	1.33243e-05	1.6094e-07	7.83418e-05	3.50119e-06	0.000466059	0.00846641	Species
s__Lysinibacillus sp. YS11	4.7679e-07	8.34107e-06	1.50908e-06	4.03646e-05	0.000893171	0.0132855	Species			s__Olsenella umbonata	3.68095e-05	8.55686e-07	8.33469e-05	2.16202e-06	1.55326e-05	0.00162546	Species
s__secondary endosymbiont of Ctenarytaina eucalypti	0	8.25099e-06	1.84357e-07	1.88257e-05	0.000235597	0.0056188	Species			s__Collinsella aerofaciens	0.0123974	8.45235e-06	0.0220278	0.00285966	0.000136103	0.00445007	Species
s__Pluralibacter gergoviae	0	8.19901e-06	1.29136e-06	4.15464e-05	0.00263235	0.0267981	Species			s__Coriobacteriaceae bacterium 68-1-3	1.70128e-05	2.37087e-06	5.52211e-05	1.15356e-05	0.00576008	0.0435218	Species
s__Candidatus Carsonella ruddii	0	8.14096e-06	1.27919e-07	2.21002e-05	5.93884e-06	0.00140849	Species			s__Adlercreutzia equolifaciens	0.00174389	6.75967e-07	0.00275588	1.15232e-05	1.95285e-05	0.00170137	Species
s__Pseudomonas sp. MYb193	0	7.95897e-06	4.54669e-08	1.13937e-05	0.000281291	0.00618986	Species			s__Cryptobacterium curtum	2.4285e-05	1.40481e-06	4.05383e-05	2.37075e-05	0.00082431	0.0125924	Species
s__Enterococcus hirae	2.38395e-07	7.82703e-06	1.31111e-06	0.000518378	0.00217788	0.0235974	Species			s__Denitrobacterium detoxificans	2.17867e-05	2.28792e-06	3.14745e-05	8.54894e-06	0.00528812	0.0410455	Species
s__Delftia sp. HK171	0	7.82337e-06	1.35504e-07	5.75289e-05	5.14601e-05	0.00274051	Species			s__Eggerthella lenta	0.0004129	1.07175e-05	0.000887868	0.000279377	0.00268785	0.0268722	Species
s__Vibrio casei	0	7.6628e-06	4.23751e-07	5.23021e-05	0.00323319	0.0302024	Species			s__Eggerthella sp. YY7918	8.3484e-06	1.29719e-07	2.31938e-05	2.34934e-06	0.00674023	0.0482786	Species
s__Carnobacterium inhibens	0	7.65673e-06	1.09061e-06	0.00011034	0.00264717	0.0267981	Species			s__Gordonibacter massiliensis	3.99728e-05	5.6098e-07	0.000133042	3.09543e-06	5.39244e-05	0.00274051	Species
s__Lactobacillus koreensis	0	7.51048e-06	6.74157e-07	0.000107034	9.51846e-05	0.0036981	Species			s__Gordonibacter pamelaeae	0.000203826	3.29453e-07	0.000370315	9.23092e-06	0.000224555	0.00557561	Species
s__Shewanella bicestrii	0	7.40814e-06	6.01344e-07	1.961e-05	0.000167349	0.00485994	Species			s__Gordonibacter urolithinfaciens	7.7785e-05	2.60531e-08	0.000154161	3.00122e-06	2.73548e-05	0.00191438	Species
s__Citrobacter sp. FDAARGOS_156	0	7.38571e-06	1.65408e-07	2.5468e-05	0.000103716	0.00378221	Species			s__Phoenicibacter massiliensis	0.000433541	9.04292e-07	0.000646749	1.30625e-05	1.24348e-05	0.00140982	Species
s__Candidatus Phytoplasma mali	1.36401e-07	7.26572e-06	1.81181e-05	3.26065e-05	0.0029046	0.0283099	Species			s__Slackia heliotrinireducens	4.93478e-05	5.34927e-07	7.1001e-05	1.03381e-05	0.000224555	0.00557561	Species
s__Rickettsia endosymbiont of Bemisia tabaci	0	7.20134e-06	5.48192e-07	2.07732e-05	0.00147663	0.0181142	Species			s__Sulfurihydrogenibium azorense	1.29177e-05	2.34442e-07	2.40801e-05	3.49962e-07	0.00697203	0.0495235	Species
s__Streptococcus infantarius	0	7.18013e-06	3.75684e-07	4.16873e-05	9.39774e-05	0.0036981	Species			s__Bacteroides caccae	0.00817245	8.2279e-05	0.0162239	0.0045859	0.000751617	0.0119281	Species
s__Parageobacillus thermoglucosidasius	1.36401e-07	7.05599e-06	2.64319e-06	7.16382e-05	0.00655176	0.0474855	Species			s__Bacteroides cellulosilyticus	0.019177	0.000366795	0.0486181	0.00658853	0.000295446	0.0063063	Species
s__Acinetobacter johnsonii	0	7.01018e-06	3.74624e-07	6.974e-05	2.45943e-05	0.00177954	Species			s__Bacteroides dorei	0.0121236	0.000369373	0.0307607	0.00295642	0.000136103	0.00445007	Species
s__Chlamydia pecorum	0	7.00701e-06	4.23739e-07	7.88194e-06	0.000157094	0.00475122	Species			s__Bacteroides heparinolyticus	0.00142102	2.89919e-05	0.0018606	0.000546993	0.00211737	0.0231177	Species
s__Raoultella ornithinolytica	3.60116e-07	6.94639e-06	2.04393e-06	4.55512e-05	0.00398657	0.0345206	Species			s__Bacteroides salanitronis	0.000741715	0.000152302	0.00237444	0.000646363	0.00256606	0.0265167	Species
s__Pseudomonas veronii	0	6.93855e-06	2.27788e-07	1.59544e-05	9.32575e-05	0.0036981	Species			s__Bacteroides vulgatus	0.13132	0.0041296	0.13505	0.0349219	0.00093443	0.0134745	Species
s__Lactobacillus allii	0	6.46993e-06	1.85462e-06	0.000369539	0.00159489	0.0189654	Species			s__Barnesiella viscericola	0.00190849	3.49078e-05	0.00655864	5.92941e-05	3.72661e-05	0.00237446	Species
s__Dickeya paradisiaca	0	6.45654e-06	4.56667e-07	2.0584e-05	0.00266161	0.0267981	Species			s__Proteiniphilum saccharofermentans	6.71657e-05	8.77288e-06	0.000246235	1.13429e-05	0.000152233	0.00470734	Species
s__Alteromonas sp. RKMC-009	0	6.45282e-06	5.15833e-07	1.80187e-05	0.00188976	0.0213367	Species			s__Muribaculum intestinale	0.000331371	4.64442e-05	0.0014791	0.000114337	0.00142132	0.0176384	Species
s__Bradyrhizobium sp. SK17	4.84148e-07	6.32107e-06	1.02156e-06	3.65363e-05	0.00568579	0.0431131	Species			s__Odoribacter splanchnicus	0.0159464	3.22525e-05	0.0215977	0.00211867	1.11598e-05	0.00140982	Species
s__Yersinia pseudotuberculosis	0	6.25456e-06	9.10863e-07	2.38331e-05	0.000279802	0.00618986	Species			s__Paludibacter propionicigenes	0.00102208	2.5919e-05	0.00143416	0.000443168	0.000295446	0.0063063	Species
s__Candidatus Gracilibacteria bacterium HOT-871	5.32153e-07	6.21249e-06	2.17189e-06	1.64941e-05	0.00353938	0.0318768	Species			s__Fermentimonas caenicola	0.000153838	2.42551e-05	0.000197953	5.18359e-05	0.00626915	0.0461304	Species
s__Candidatus Portiera aleyrodidarum	4.1742e-07	6.02276e-06	7.87036e-07	1.05979e-05	0.000328252	0.00654816	Species			s__Petrimonas mucosa	7.22137e-05	1.08737e-06	0.000418226	0.000222996	0.00227662	0.0243581	Species
s__Bradyrhizobium sp. BTAi1	0	6.01632e-06	2.57152e-07	4.73821e-05	0.000136556	0.00445007	Species			s__Porphyromonas asaccharolytica	6.19399e-05	1.31171e-06	0.000132162	4.00148e-05	0.00371575	0.0326518	Species
s__Enterobacteria phage 13a	0	6.01632e-06	0	4.32829e-05	6.96407e-06	0.00140982	Species			s__Porphyromonas crevioricanis	2.17058e-05	3.49458e-06	6.56998e-05	7.50162e-06	0.00082431	0.0125924	Species
s__Sphingopyxis sp. LPB0140	0	5.53385e-06	3.75449e-07	0.000183507	0.00145794	0.0179365	Species			s__Prevotella dentalis	9.45006e-05	7.13766e-06	0.000225414	1.46659e-05	0.000188921	0.00506945	Species
s__Klebsiella quasipneumoniae	0	5.37549e-06	1.79289e-06	8.42929e-05	0.000378624	0.00715197	Species			s__Prevotella enoeca	0.000111985	8.77052e-06	0.00024429	2.5988e-05	5.80999e-05	0.00275587	Species
s__Calditerrivibrio nitroreducens	4.1742e-07	5.30558e-06	2.02672e-06	4.07431e-05	0.00255245	0.0265167	Species			s__Prevotella fusca	3.69152e-05	2.26749e-06	0.000116954	6.11224e-06	7.78883e-05	0.00332505	Species
s__Neisseria subflava	2.60332e-07	5.26424e-06	1.44988e-06	1.19407e-05	0.00483729	0.0388165	Species			s__Prevotella intermedia	0.00027597	3.54411e-05	0.00458687	6.73431e-05	0.000103544	0.00378221	Species
s__Candidatus Ishikawaella capsulata	0	5.26424e-06	2.37542e-07	2.2479e-05	0.00263235	0.0267981	Species			s__Prevotella ruminicola	0.00121419	7.9798e-05	0.0210633	0.000782876	0.00142132	0.0176384	Species
s__Blochmannia endosymbiont of Camponotus (Colobopsis) obliquus	0	5.12187e-06	4.54039e-06	4.0749e-05	0.000538817	0.009505	Species			s__Prevotella scopos	2.42133e-05	3.06339e-06	0.00010354	5.01162e-06	1.11598e-05	0.00140982	Species
s__Stenotrophomonas sp. LM091	0	5.11279e-06	1.40067e-06	4.58558e-05	0.000167349	0.00485994	Species			s__Alistipes finegoldii	0.0101175	8.20914e-05	0.0158839	0.0152327	0.00528812	0.0410455	Species
s__Methylovulum psychrotolerans	0	5.0867e-06	2.17106e-06	1.28964e-05	0.00107995	0.0143623	Species			s__Alistipes shahii	0.0191643	0.000186479	0.0213666	0.0133115	0.00256606	0.0265167	Species
s__Moraxella bovis	0	4.91594e-06	9.59729e-07	6.74643e-05	0.00171851	0.01999	Species			s__Parabacteroides distasonis	0.00248565	1.01663e-05	0.00329885	0.00081164	0.000477339	0.00856202	Species
s__Bacillus safensis	1.08035e-06	4.66836e-06	1.57261e-06	0.000226901	0.00443626	0.0364647	Species			s__Parabacteroides sp. CT06	0.00464071	0.000130191	0.00560364	0.00231528	0.00309436	0.0292463	Species
s__Delftia sp. Cs1-4	0	4.54551e-06	3.55422e-08	6.20305e-05	9.6422e-06	0.00140982	Species			s__Tannerella sp. oral taxon HOT-286	7.0304e-05	1.6821e-05	0.000674074	1.82142e-05	5.80999e-05	0.00275587	Species
s__Raoultella planticola	0	4.51427e-06	7.38428e-08	1.67409e-05	4.1052e-05	0.00250359	Species			s__Marinifilaceae bacterium SPP2	1.62665e-05	3.02869e-06	9.16272e-05	9.81188e-06	0.00309436	0.0292463	Species
s__Yersinia intermedia	0	4.16616e-06	1.92267e-08	1.60091e-05	0.000281291	0.00618986	Species			s__Alkalitalea saponilacus	0.00137422	3.46254e-05	0.00201774	0.000384275	0.000177751	0.0049274	Species
s__Sporosarcina sp. P37	0	3.96318e-06	3.38739e-07	5.89929e-05	0.000349857	0.00681981	Species			s__Chitinophaga pinensis	1.79491e-05	4.1877e-07	2.81488e-05	1.68614e-06	0.000466059	0.00846641	Species
s__Acinetobacter venetianus	0	3.96246e-06	2.33837e-07	1.05518e-05	0.000349857	0.00681981	Species			s__Fibrella aestuarina	8.64278e-06	3.13482e-07	1.54742e-05	2.9326e-06	0.00659907	0.0475066	Species
s__Klebsiella sp. LTGPAF-6F	0	3.95019e-06	8.08148e-07	3.36417e-05	8.02244e-05	0.00339087	Species			s__Fibrella sp. ES10-3-2-2	1.18838e-05	0	3.06091e-05	6.39881e-07	0.00134335	0.0171187	Species
s__secondary endosymbiont of Trabutina mannipara	0	3.91181e-06	4.4733e-08	2.85698e-05	0.00015804	0.00475122	Species			s__Runella slithyformis	8.99946e-06	5.08767e-07	0.000486921	1.35922e-06	0.000298782	0.00631435	Species
s__Staphylococcus capitis	0	3.84515e-06	1.00977e-06	5.74384e-05	0.00143052	0.01765	Species			s__Hymenobacter sp. APR13	3.33936e-06	2.89417e-07	6.77724e-06	3.74972e-07	0.00410628	0.0349198	Species
s__Ahniella affigens	4.84148e-07	3.75006e-06	5.18856e-07	1.16782e-05	0.000265965	0.00607169	Species			s__Pontibacter akesuensis	0.000732314	1.24031e-05	0.000880359	0.000263588	0.00115578	0.0151351	Species
s__Ureaplasma urealyticum	0	3.71475e-06	3.39389e-07	3.44282e-05	0.000215195	0.00546826	Species			s__Pontibacter korlensis	5.31234e-06	0	1.33686e-05	6.68723e-07	0.000649254	0.0108268	Species
s__Candidatus Cardinium hertigii	2.72801e-07	3.63117e-06	8.70956e-07	1.1904e-05	0.00209733	0.0230167	Species			s__Rufibacter sp. DG31D	5.72731e-06	3.10604e-07	6.61828e-06	1.41401e-06	0.00479008	0.0386043	Species
s__Streptococcus iniae	0	3.56766e-06	7.76202e-07	5.92066e-06	0.00588763	0.0437145	Species			s__Rufibacter tibetensis	3.12462e-06	0	2.63864e-05	5.52019e-07	0.00368203	0.03259	Species
s__Geobacillus thermodenitrificans	0	3.56443e-06	9.44159e-07	1.67365e-05	0.00425574	0.0354839	Species			s__Chryseolinea sp. KIS68-18	3.58316e-05	4.97564e-07	5.33449e-05	3.05233e-06	1.59918e-05	0.00162546	Species
s__Sphingomonas melonis	0	3.55095e-06	1.05848e-07	3.33482e-05	9.6422e-06	0.00140982	Species			s__Capnocytophaga gingivalis	2.05662e-05	2.23623e-06	2.86689e-05	6.82516e-06	0.00115578	0.0151351	Species
s__Bacillus sp. Lzh-5	1.36401e-07	3.53011e-06	2.24148e-06	2.97034e-05	0.00398657	0.0345206	Species			s__Cellulophaga lytica	6.45689e-06	1.96418e-07	1.50144e-05	1.33922e-06	0.00324559	0.0302521	Species
s__Staphylococcus condimenti	0	3.51509e-06	7.90254e-07	4.87754e-05	0.00368203	0.03259	Species			s__Chryseobacterium gallinarum	2.30443e-05	6.47262e-07	0.00131438	2.33724e-06	0.0014905	0.0182016	Species
s__Massilia timonae	0	3.50544e-06	3.03244e-07	2.43597e-05	0.000136556	0.00445007	Species			s__Flavobacterium sp. HYN0056	5.42218e-06	3.34913e-07	1.21185e-05	1.36736e-06	0.000559348	0.00966744	Species
s__Erwinia persicina	0	3.37504e-06	1.39963e-06	4.16633e-05	0.00589823	0.0437145	Species			s__Flavobacterium sp. MEBiC07310	9.37386e-06	0	1.42198e-05	5.28185e-07	0.000791656	0.0124633	Species
s__Burkholderia multivorans	0	3.25329e-06	9.58587e-07	2.90983e-05	0.00504655	0.0396926	Species			s__Gramella sp. SH35	3.4608e-06	3.47142e-07	0.000128783	4.55844e-07	0.00563598	0.0428114	Species
s__Acinetobacter lwoffii	0	3.22526e-06	1.22821e-06	4.21864e-05	0.00589823	0.0437145	Species			s__Maribacter sp. T28	4.1742e-06	0	1.03928e-05	2.17477e-07	0.00431144	0.0356697	Species
s__Pseudomonas entomophila	0	3.09034e-06	4.25654e-06	6.19146e-06	0.00504875	0.0396926	Species			s__Sediminicola sp. YIK13	1.442e-07	0	1.88955e-06	0	0.00409971	0.0349198	Species
s__Acidovorax sp. JS42	0	3.01517e-06	1.71313e-06	4.34321e-05	0.000303563	0.0063525	Species			s__Saprospira grandis	7.06555e-05	1.15525e-05	0.000183484	0.000291666	0.00528812	0.0410455	Species
s__Citrobacter freundii complex sp. CFNIH9	0	2.98982e-06	5.52888e-08	2.97763e-05	0.000142386	0.00450256	Species			s__Mucilaginibacter gotjawali	2.42133e-05	3.23774e-07	7.38309e-05	2.77336e-06	0.000321376	0.00648817	Species
s__Pseudomonas koreensis	0	2.92362e-06	4.51945e-07	4.35604e-06	0.00589823	0.0437145	Species			s__Pedobacter heparinus	1.93659e-06	0	3.70238e-06	2.55954e-07	0.00367313	0.03259	Species
s__Alteromonas australica	0	2.91626e-06	5.43463e-08	1.98188e-05	0.000241694	0.00566919	Species			s__Chlamydia gallinacea	5.32037e-05	2.64606e-07	0.00032068	2.18015e-05	0.000152233	0.00470734	Species
s__Pantoea sp. PSNIH2	0	2.86288e-06	3.44282e-07	1.0798e-05	0.0037325	0.0326518	Species			s__Candidatus Protochlamydia naegleriophila	2.88093e-06	0	6.46628e-06	1.9761e-07	0.00345395	0.0313722	Species
s__Enterobacter bugandensis	0	2.83593e-06	3.07482e-07	5.8457e-06	0.00451865	0.0369542	Species			s__Chlorobaculum limnaeum	5.80978e-06	0	1.36286e-05	3.53463e-07	0.000116758	0.00408556	Species
s__Vibrio rumoiensis	0	2.69393e-06	3.94142e-07	6.81357e-06	0.000840734	0.0126755	Species			s__Chlorobaculum parvum	3.09914e-06	2.13046e-07	4.70684e-06	3.57321e-07	0.00301728	0.029142	Species
s__Lactobacillus buchneri	0	2.64232e-06	7.85957e-07	4.29596e-05	0.00266161	0.0267981	Species			s__Chlorobaculum tepidum	3.19292e-06	0	0.000143186	1.58767e-07	0.00129201	0.0166132	Species
s__Leclercia sp. LSNIH1	0	2.61759e-06	1.9135e-07	6.83429e-06	0.00658501	0.0474855	Species			s__Chlorobium chlorochromatii	5.00904e-06	0	6.54877e-06	5.39018e-08	0.000167349	0.00485994	Species
s__Shigella virus SP18	0	2.55639e-06	0	2.50883e-05	2.72824e-05	0.00191438	Species			s__Chlorobium phaeovibrioides	7.80491e-06	0	1.26384e-05	1.28408e-07	0.000349362	0.00681981	Species
s__Brevundimonas diminuta	0	2.53891e-06	8.35326e-07	1.37837e-05	0.00169533	0.0198284	Species			s__Candidatus Promineofilum breve	5.49891e-06	1.25724e-06	5.54286e-06	1.6012e-06	0.00227662	0.0243581	Species
s__Lactobacillus rhamnosus	0	2.51736e-06	2.99754e-06	0.000120378	0.00685304	0.0487593	Species			s__Rivularia sp. PCC 7116	6.5996e-06	1.11638e-07	1.32137e-05	4.99623e-07	0.00414243	0.0349543	Species
s__Xenorhabdus nematophila	0	2.35268e-06	4.40067e-07	4.28326e-05	0.0039047	0.0340187	Species			s__Pseudanabaena sp. PCC 7367	4.6815e-06	2.06392e-07	5.579e-06	2.94338e-06	0.00557535	0.0428078	Species
s__Acinetobacter pittii	0	2.26859e-06	1.23318e-06	2.29906e-05	0.00112887	0.0148739	Species			s__Deferribacter desulfuricans	0.00133578	1.62126e-06	0.00226568	1.22301e-05	2.42777e-05	0.00177954	Species
s__Pseudomonas azotoformans	0	2.25727e-06	1.38305e-06	1.07609e-05	0.00309659	0.0292463	Species			s__Deinococcus maricopensis	2.66076e-06	0	5.40399e-06	1.24055e-07	0.00589823	0.0437145	Species
s__Brevundimonas vesicularis	0	2.15921e-06	5.91281e-08	1.21067e-05	3.2784e-05	0.0021868	Species			s__Bacillus filamentosus	4.85586e-05	2.07878e-07	7.32504e-05	5.77946e-07	0.000387452	0.0072865	Species
s__Oceanisphaera avium	0	2.15772e-06	2.52348e-07	5.12257e-05	0.000840734	0.0126755	Species			s__Bacillus horikoshii	2.23124e-05	2.42124e-07	2.97172e-05	7.86126e-07	2.36592e-05	0.00177954	Species
s__Pseudomonas sp. FDAARGOS_380	0	2.10818e-06	2.17517e-07	5.85631e-06	0.00311419	0.029283	Species			s__Bacillus infantis	2.27672e-06	0	2.02465e-05	1.29958e-07	0.000116758	0.00408556	Species
s__Shewanella japonica	0	2.06764e-06	2.0919e-08	1.67093e-05	0.000241694	0.00566919	Species			s__Bacillus thermoamylovorans	3.30622e-05	2.57948e-07	4.53252e-05	3.08366e-05	0.000400431	0.00749755	Species
s__secondary endosymbiont of Heteropsylla cubana	0	2.06764e-06	6.62534e-08	1.69655e-05	0.000127275	0.00435775	Species			s__Geobacillus sp. WCH70	1.79629e-05	8.55846e-08	5.14089e-05	4.93901e-06	0.000711819	0.0114239	Species
s__Citrobacter freundii complex sp. CFNIH3	0	2.02928e-06	3.97133e-07	3.82768e-05	0.00133627	0.0171187	Species			s__Virgibacillus necropolis	1.17434e-06	0	2.2587e-05	1.10865e-07	0.00490105	0.0389226	Species
s__Sphingobacterium sp. G1-14	0	2.02832e-06	5.46124e-07	1.00782e-05	0.00246453	0.0260423	Species			s__Aneurinibacillus sp. XH2	4.06663e-06	2.6064e-07	2.83578e-05	7.02878e-07	0.000953965	0.0134745	Species
s__Acinetobacter sp. WCHA55	0	1.73697e-06	3.58528e-07	1.91162e-05	0.000699061	0.0113041	Species			s__Paenibacillus borealis	1.56231e-06	0	3.76183e-06	5.31616e-08	0.000699061	0.0113041	Species
s__Burkholderia contaminans	0	1.72944e-06	1.96548e-07	1.06957e-05	0.000136556	0.00445007	Species			s__Paenibacillus durus	3.75678e-06	0	5.27634e-06	1.16122e-07	0.000935912	0.0134745	Species
s__Achromobacter sp. MFA1 R4	0	1.61027e-06	3.28024e-07	2.24174e-06	0.00107995	0.0143623	Species			s__Paenibacillus sp. BIHB4019	3.24104e-06	0	1.39106e-05	1.2325e-07	0.0040737	0.0349198	Species
s__Citrobacter sp. CRE-46	0	1.56412e-06	0	1.13527e-05	0.000994256	0.0134745	Species			s__Paenibacillus sp. JDR-2	4.94631e-06	0	7.70451e-06	2.90022e-07	0.00264717	0.0267981	Species
s__Candidatus Tremblaya princeps	0	1.50061e-06	6.20885e-08	1.48477e-05	0.00206019	0.0227848	Species			s__Paenibacillus sp. RUD330	3.79453e-06	0	6.22317e-06	8.05452e-08	5.08486e-05	0.00274051	Species
s__Providencia sp. WCHPr000369	0	1.44488e-06	1.81585e-06	2.89129e-06	0.0056248	0.0428114	Species			s__Paenibacillus sp. Y412MC10	0.000144767	1.43018e-06	0.000281652	2.90876e-05	0.000295446	0.0063063	Species
s__Methylobacterium aquaticum	0	1.43679e-06	2.42715e-07	2.54517e-05	0.000666614	0.0109453	Species			s__Paenibacillus stellifer	3.60116e-06	0	8.13444e-06	5.51805e-07	0.00368203	0.03259	Species
s__Cupriavidus pinatubonensis	0	1.37978e-06	3.55254e-07	6.20413e-06	0.00635385	0.0465259	Species			s__Macrococcus canis	1.61422e-06	0	2.46539e-06	4.32397e-08	0.00178154	0.0204997	Species
s__Candidatus Pelagibacter ubique	0	1.37428e-06	2.0919e-08	5.43851e-06	0.00627822	0.0461304	Species			s__Lactobacillus agilis	1.16878e-05	5.95315e-08	3.1083e-05	1.42375e-06	0.00579559	0.0435588	Species
s__Legionella hackeliae	0	1.33222e-06	1.57118e-06	5.03553e-06	0.00578232	0.0435357	Species			s__Streptococcus salivarius	0.00017219	1.54656e-06	0.000372458	0.000196596	0.00142132	0.0176384	Species
s__Citrobacter braakii	0	1.3124e-06	7.17248e-07	2.41579e-06	0.0043671	0.0360603	Species			s__Streptococcus sp. oral taxon 064	5.76185e-06	5.95315e-08	2.31874e-05	1.68384e-06	0.00150081	0.0182016	Species
s__Enterobacter cloacae complex sp. FDA-CDC-AR_0164	0	1.29601e-06	4.65068e-08	6.85262e-06	0.000826748	0.0125924	Species			s__Christensenella massiliensis	8.1484e-05	1.75386e-06	0.000174571	2.90298e-05	0.00142132	0.0176384	Species
s__Enterobacteriaceae bacterium w6	0	1.29497e-06	7.20231e-08	8.00364e-06	0.00013919	0.00446768	Species			s__Alkaliphilus metalliredigens	2.10912e-05	0	2.42578e-05	1.18598e-06	0.00266161	0.0267981	Species
s__Chroococcidiopsis thermalis	0	1.29255e-06	7.17843e-07	4.06909e-06	0.00658501	0.0474855	Species			s__Alkaliphilus oremlandii	9.39471e-06	4.91277e-07	1.1863e-05	1.25287e-06	0.000154375	0.00470734	Species
s__Enterobacter sp. SA187	0	1.28127e-06	8.09169e-07	1.14534e-05	0.00383014	0.0334373	Species			s__Candidatus Arthromitus sp. SFB-rat-Yit	6.5996e-06	2.63405e-07	2.96071e-05	1.11901e-06	0.00563598	0.0428114	Species
s__Pyrococcus furiosus	0	1.2782e-06	4.68655e-07	1.49679e-05	0.00207406	0.0228789	Species			s__Clostridium aceticum	3.90245e-06	0	7.65086e-06	1.81453e-07	0.00159099	0.0189654	Species
s__Serratia rubidaea	0	1.19701e-06	1.72774e-07	8.2169e-06	0.00186558	0.0212377	Species			s__Clostridium acetobutylicum	1.02883e-05	6.18512e-07	1.45615e-05	1.56488e-06	0.00267573	0.0268138	Species
s__Tatlockia micdadei	0	1.18166e-06	1.39469e-07	6.35149e-06	0.0024632	0.0260423	Species			s__Clostridium baratii	2.12861e-05	1.37691e-07	0.000129965	1.81276e-06	5.39244e-05	0.00274051	Species
s__Sphingomonas sp. FARSPH	0	1.15913e-06	5.39784e-07	6.88538e-06	0.00249848	0.026271	Species			s__Clostridium bornimense	2.04905e-05	4.53195e-07	6.85948e-05	8.15472e-06	0.00235339	0.0250539	Species
s__Citrobacter farmeri	0	1.12323e-06	2.07599e-07	1.067e-05	0.000167349	0.00485994	Species			s__Clostridium chauvoei	0.000264584	3.23474e-05	0.000586042	8.4059e-05	0.00164528	0.0192958	Species
s__Elizabethkingia miricola	0	1.04745e-06	6.11553e-07	3.16142e-06	0.00423345	0.0354839	Species			s__Clostridium estertheticum	0.000176645	0	0.000262207	1.50041e-06	7.66532e-05	0.00332505	Species
s__Pseudomonas amygdali	0	1.00833e-06	1.09767e-07	6.86892e-06	0.00293719	0.0285624	Species			s__Clostridium formicaceticum	4.79971e-06	0	0.000113731	1.00981e-06	0.00245062	0.0260242	Species
s__Enterobacter ludwigii	0	1.00334e-06	8.46591e-07	2.50068e-05	0.00666138	0.0478745	Species			s__Clostridium kluyveri	0.000355324	6.1843e-06	0.000614646	2.20504e-05	7.78883e-05	0.00332505	Species
s__Yersinia aleksiciae	0	1.00053e-06	9.09338e-09	1.43465e-06	0.000827516	0.0125924	Species			s__Clostridium pasteurianum	8.22037e-05	4.91594e-06	8.76457e-05	1.85288e-05	0.00142132	0.0176384	Species
s__Enterococcus sp. FDAARGOS_375	0	9.90693e-07	1.81868e-08	6.12102e-06	0.000281291	0.00618986	Species			s__Clostridium saccharobutylicum	3.75678e-06	0	1.66821e-05	5.49778e-07	0.00103905	0.0139488	Species
s__Stenotrophomonas sp. MYb57	0	9.86288e-07	0	7.37561e-06	0.000994256	0.0134745	Species			s__Clostridium septicum	1.28338e-05	0	6.20138e-05	2.67532e-07	0.00041541	0.00771037	Species
s__Enterobacter sp. 638	0	9.7684e-07	3.28425e-07	4.39174e-06	0.0040737	0.0349198	Species			s__Clostridium sp. BNL1100	1.13836e-05	0	2.43992e-05	1.20046e-06	0.00263235	0.0267981	Species
s__Pseudomonas pseudoalcaligenes	0	9.1227e-07	2.77688e-07	2.19247e-06	0.00332048	0.0306821	Species			s__Clostridium sp. DL-VIII	1.04434e-05	5.21062e-08	6.414e-05	1.20454e-06	0.00035935	0.00697302	Species
s__Bacillus sp. HBCD-sjtu	0	9.0699e-07	9.60309e-08	1.14435e-05	0.00152973	0.0184475	Species			s__Clostridium sp. SY8519	0.00498076	2.22706e-05	0.00501536	0.00051563	3.45148e-06	0.000920897	Species
s__Yersinia aldovae	0	9.05028e-07	2.47165e-07	1.43499e-06	0.00307659	0.0292463	Species			s__Clostridium sporogenes	0.000201976	1.07647e-05	0.00071391	0.000552981	0.00093443	0.0134745	Species
s__Zoogloeaceae bacteirum Par-f-2	0	8.95112e-07	0	5.83569e-06	0.000323724	0.00648817	Species			s__Geosporobacter ferrireducens	1.72856e-05	1.69827e-06	1.53922e-05	3.65656e-06	0.00093443	0.0134745	Species
s__Mycoplasma gallisepticum	0	8.94302e-07	8.2065e-07	2.14371e-05	0.00278349	0.0277634	Species			s__Mordavella sp. Marseille-P3756	0.000984576	2.02566e-05	0.00149321	0.00450652	0.00256606	0.0265167	Species
s__Bordetella hinzii	0	8.93512e-07	3.86992e-07	3.42885e-06	0.0056248	0.0428114	Species			s__Clostridiaceae bacterium 14S0207	2.23124e-05	6.96899e-07	3.24005e-05	2.45624e-06	0.000341997	0.0067592	Species
s__Citrobacter freundii complex sp. CFNIH4	0	8.69447e-07	9.61333e-09	1.61119e-06	0.00101882	0.0137204	Species			s__Mogibacterium diversum	1.44046e-05	3.18173e-07	5.21251e-05	2.24664e-06	9.97914e-05	0.00378221	Species
s__Corynebacterium camporealensis	0	8.6825e-07	2.91993e-07	2.81152e-06	0.00479275	0.0386043	Species			s__Mogibacterium pumilum	1.22356e-05	1.21062e-07	1.31503e-05	3.34788e-06	0.00488811	0.0389226	Species
s__Rhodocyclaceae bacterium	0	8.3218e-07	1.80739e-07	2.49286e-06	0.00596812	0.0441558	Species			s__Acetobacterium sp. KB-1	2.08184e-05	3.29453e-07	0.000371861	2.12954e-06	8.35415e-05	0.00346251	Species
s__Lactobacillus kefiranofaciens	0	8.02048e-07	8.39448e-07	2.54008e-05	0.00504875	0.0396926	Species			s__Eubacterium limosum	4.37974e-05	2.88674e-06	0.000409438	0.000134336	0.000600557	0.0101335	Species
s__Bordetella pertussis	0	8.01942e-07	5.01958e-07	6.49293e-06	0.000578067	0.00987107	Species			s__[Eubacterium] cellulosolvens	0.000508258	8.43543e-05	0.000601615	9.21778e-05	1.15049e-07	8.18575e-05	Species
s__Thermus oshimai	0	7.89885e-07	4.87191e-08	3.80919e-06	0.00171851	0.01999	Species			s__[Eubacterium] eligens	0.0122126	3.08963e-05	0.0226176	0.000201485	1.15049e-07	8.18575e-05	Species
s__Stenotrophomonas sp. G4	0	7.89885e-07	2.97959e-07	5.85098e-06	0.00367059	0.03259	Species			s__[Eubacterium] hallii	0.0132014	0.000595554	0.0112545	0.00466997	0.000229868	0.00557561	Species
s__Microbacterium sp. TPU 3598	0	7.59423e-07	8.24308e-07	5.65162e-06	0.00490522	0.0389226	Species			s__Heliobacterium modesticaldum	0.00070703	8.43389e-06	0.000728794	0.000276673	0.000828875	0.0125924	Species
s__Stenotrophomonas sp. Pemsol	0	7.48162e-07	1.74599e-07	8.82048e-06	0.000666614	0.0109453	Species			s__Hungateiclostridium thermocellum	0.000974636	2.01388e-06	0.00125088	5.476e-05	4.60197e-07	0.000163715	Species
s__Sulfolobus solfataricus	0	7.39188e-07	9.6476e-08	1.38896e-06	0.00036563	0.00706279	Species			s__Pseudoclostridium thermosuccinogenes	2.27672e-05	6.87823e-07	0.000127939	3.69371e-06	0.000188921	0.00506945	Species
s__Stenotrophomonas sp. WZN-1	0	7.25581e-07	5.91281e-08	7.36746e-06	0.00013919	0.00446768	Species			s__Anaerostipes hadrus	0.0116782	0.000151048	0.0134083	0.040882	0.00211737	0.0231177	Species
s__Chania multitudinisentens	0	6.92876e-07	1.78437e-07	5.37187e-06	0.00537578	0.0416501	Species			s__Anaerotignum propionicum	0.000529623	3.54758e-06	0.00112415	2.52677e-05	1.15049e-07	8.18575e-05	Species
s__Brevundimonas sp. GW460-12-10-14-LB2	0	6.88631e-07	4.9091e-08	1.06554e-05	0.000826748	0.0125924	Species			s__Blautia hansenii	0.00232906	4.72689e-05	0.00287662	0.00218734	0.000600557	0.0101335	Species
s__Paracoccus yeei	0	6.86495e-07	2.48824e-07	3.18207e-06	0.00479275	0.0386043	Species			s__Blautia sp. N6H1-15	0.00202104	1.6243e-05	0.00293856	0.000249161	1.11598e-05	0.00140982	Species
s__Escherichia virus T1	0	6.75362e-07	0	3.35779e-06	0.000323724	0.00648817	Species			s__Blautia sp. YL58	0.000120643	1.0309e-06	0.000189531	3.31752e-05	0.000690497	0.0112509	Species
s__Edwardsiella anguillarum	0	6.11894e-07	0	1.26476e-05	0.000323724	0.00648817	Species			s__Butyrivibrio fibrisolvens	0.000285212	8.48608e-07	0.000578295	1.32687e-05	1.93578e-05	0.00170137	Species
s__Acinetobacter sp. ACNIH1	0	5.52945e-07	7.51478e-07	1.86709e-06	0.00307659	0.0292463	Species			s__Butyrivibrio hungatei	0.000265709	8.37541e-07	0.000425626	1.44159e-05	8.14669e-05	0.00340963	Species
s__Pseudomonas sp. PONIH3	0	5.26809e-07	0	3.77598e-06	0.000323724	0.00648817	Species			s__Butyrivibrio proteoclasticus	8.90517e-05	7.58625e-07	0.000261888	3.15481e-06	1.25493e-05	0.00140982	Species
s__Lactobacillus crispatus	0	5.15451e-07	8.00515e-08	1.51214e-05	0.0037325	0.0326518	Species			s__Herbinix luporum	0.000100703	4.20158e-06	0.000236991	4.83884e-05	0.00315163	0.029505	Species
s__Klebsiella quasivariicola	0	5.04287e-07	6.58457e-08	3.41408e-05	0.00414309	0.0349543	Species			s__Lachnoclostridium phocaeense	0.00183155	3.61698e-05	0.00304748	0.000525122	0.000177751	0.0049274	Species
s__Cupriavidus sp. USMAA2-4	0	4.39243e-07	8.10091e-08	3.03772e-06	0.0037325	0.0326518	Species			s__Lachnoclostridium phytofermentans	0.000352891	3.21827e-05	0.000647819	9.03479e-05	0.000229868	0.00557561	Species
s__Xanthomonas phaseoli	0	4.3733e-07	2.72801e-08	5.43166e-06	0.00338074	0.0310374	Species			s__[Clostridium] bolteae	0.00102741	0.00012331	0.00121867	0.00257135	0.00256606	0.0265167	Species
s__Cronobacter muytjensii	0	4.33724e-07	2.87805e-07	2.46662e-06	0.00658501	0.0474855	Species			s__[Clostridium] saccharolyticum	0.000472763	1.1204e-05	0.000710954	0.000290452	0.00626915	0.0461304	Species
s__[Haemophilus] ducreyi	0	4.11488e-07	1.07051e-07	7.2106e-07	0.00680403	0.0486539	Species			s__[Clostridium] sphenoides	0.000821116	1.72885e-06	0.00139286	3.85126e-05	2.30098e-07	0.000109143	Species
s__Acinetobacter sp. SWBY1	0	4.11488e-07	3.05323e-08	3.61853e-06	6.04606e-05	0.00283633	Species			s__Roseburia hominis	0.0249811	1.39478e-05	0.0219515	9.45654e-05	1.15049e-07	8.18575e-05	Species
s__Rhodococcus sp. YL-1	0	3.94439e-07	2.72801e-08	3.81177e-06	0.00338074	0.0310374	Species			s__Lachnospiraceae bacterium Choco86	0.00218724	6.75678e-05	0.00287469	0.000951951	0.00093443	0.0134745	Species
s__Yersinia kristensenii	0	3.89158e-07	0	1.92939e-06	0.00285571	0.0278971	Species			s__Lachnospiraceae bacterium GAM79	0.0477246	4.35227e-05	0.0624167	0.000326407	1.15049e-07	8.18575e-05	Species
s__Rahnella sp. Y9602	0	3.84987e-07	0	7.25011e-06	0.000994256	0.0134745	Species			s__Lachnospiraceae bacterium oral taxon 500	6.9712e-05	6.52406e-06	0.000123346	1.07533e-05	0.00093443	0.0134745	Species
s__Enterobacter sp. ODB01	0	3.78445e-07	0	2.93331e-06	0.000323724	0.00648817	Species			s__[Eubacterium] rectale	0.0596225	8.8364e-05	0.0635629	0.00208843	4.60197e-07	0.000163715	Species
s__Acinetobacter calcoaceticus	0	3.4893e-07	2.32733e-07	1.24381e-06	0.00414309	0.0349543	Species			s__Oscillibacter sp. PEA192	0.00420327	4.43646e-05	0.0064836	0.00112673	0.000177751	0.0049274	Species
s__Staphylococcus equorum	0	3.47142e-07	1.05923e-07	6.16956e-07	0.00257154	0.0265167	Species			s__Oscillibacter valericigenes	0.000819179	5.59576e-06	0.00114324	4.23971e-05	2.30098e-07	0.000109143	Species
s__Thauera hydrothermalis	0	3.40696e-07	9.09338e-09	2.18383e-06	0.000827516	0.0125924	Species			s__Candidatus Desulforudis audaxviator	3.87532e-05	1.29719e-07	9.88203e-05	1.38924e-06	0.000202466	0.00530262	Species
s__Candidatus Methylopumilus planktonicus	0	3.36111e-07	5.38264e-08	1.08183e-05	0.00349306	0.0316601	Species			s__Dehalobacterium formicoaceticum	8.13327e-06	8.9967e-07	3.05858e-05	3.68264e-06	0.00430445	0.0356697	Species
s__Citrobacter sp. CFNIH10	0	3.31056e-07	0	9.05309e-07	0.000994256	0.0134745	Species			s__Dehalobacter restrictus	1.69254e-05	0	0.000272565	5.81449e-07	7.74153e-05	0.00332505	Species
s__Erwinia pyrifoliae	0	3.28829e-07	2.64489e-08	4.99396e-06	0.00259067	0.0266496	Species			s__Desulfosporosinus acidiphilus	2.12785e-05	0	7.03527e-05	3.6422e-07	1.52272e-05	0.00162546	Species
s__Edwardsiella sp. EA181011	0	3.25455e-07	0	1.43129e-05	0.000994256	0.0134745	Species			s__Desulfotomaculum ferrireducens	5.48836e-05	5.68498e-07	0.000109006	3.89291e-06	1.93578e-05	0.00170137	Species
s__Kytococcus sedentarius	0	2.96115e-07	5.30688e-08	1.75994e-06	0.000809971	0.0125924	Species			s__Acetoanaerobium sticklandii	1.65653e-05	2.42378e-06	7.33956e-05	6.18955e-06	0.00138372	0.0174766	Species
s__Aerococcus viridans	0	2.76473e-07	5.28323e-08	2.354e-06	0.000547149	0.00957287	Species			s__Clostridioides difficile	0.000442173	0.000132843	0.000791234	0.000397901	0.00444171	0.0364647	Species
s__Aeromonas sp. ASNIH7	0	2.69903e-07	1.92267e-08	1.20807e-06	0.00338074	0.0310374	Species			s__Paeniclostridium sordellii	0.000491866	3.88764e-07	0.000441524	8.76038e-05	0.000275352	0.00618986	Species
s__Enterobacter kobei	0	2.52143e-07	0	1.30351e-06	0.000994256	0.0134745	Species			s__Faecalibacterium prausnitzii	0.0916717	0.000485736	0.1036	0.0111943	1.38059e-06	0.000453365	Species
s__Stenotrophomonas phage S1	0	2.49387e-07	0	1.51886e-06	0.000994256	0.0134745	Species			s__Ruminococcus albus	0.000348387	2.32434e-06	0.000670152	1.7948e-05	0.000104545	0.00378221	Species
s__Shigella virus PSf2	0	2.43727e-07	0	2.32305e-06	0.000994256	0.0134745	Species			s__Ruminococcus bicirculans	0.00463225	1.74364e-05	0.00941434	0.000110901	2.42777e-05	0.00177954	Species
s__Microcystis sp. MC19	0	2.39099e-07	2.36428e-07	4.00868e-06	0.002268	0.0243581	Species			s__[Clostridium] cellulosi	0.000373763	4.92671e-06	0.00104848	2.94214e-05	5.17722e-06	0.00130009	Species
s__Pseudomonas mosselii	0	2.24219e-07	0	1.16275e-06	0.000994256	0.0134745	Species			s__Intestinimonas butyriciproducens	0.00126394	1.37863e-05	0.00156232	7.41623e-05	2.30098e-07	0.000109143	Species
s__Pseudomonas sp. phDV1	0	2.24219e-07	3.61479e-07	8.79703e-07	0.00399887	0.034557	Species			s__Monoglobus pectinilyticus	0.00123849	4.76967e-06	0.0199784	1.69055e-05	1.15049e-07	8.18575e-05	Species
s__Enterobacter sp. HK169	0	2.0568e-07	2.72801e-08	1.34596e-06	0.00495482	0.0392432	Species			s__Clostridiales bacterium CCNA10	0.00282367	8.18375e-05	0.0198095	0.00263063	0.000376671	0.00714671	Species
s__Stenotrophomonas sp. ZAC14A_NAIMI4_1	0	2.0568e-07	1.13071e-06	1.86768e-06	0.00518137	0.0405115	Species			s__Halanaerobium hydrogeniformans	1.08204e-05	4.39125e-07	1.25931e-05	1.95853e-06	0.00306492	0.0292463	Species
s__Rhodococcus sp. 008	0	2.00512e-07	0	7.05369e-07	0.000994256	0.0134745	Species			s__Halanaerobium praevalens	8.22037e-06	4.62386e-07	3.65154e-05	5.2857e-06	0.00311038	0.029283	Species
s__Thermus parvatiensis	0	1.92612e-07	0	4.42483e-06	0.00285571	0.0278971	Species			s__Caldanaerobacter subterraneus	0.000331642	3.25776e-06	0.00158801	0.000831741	0.000177751	0.0049274	Species
s__Enterobacteriaceae bacterium ENNIH2	0	1.5453e-07	0	8.69461e-07	0.00285571	0.0278971	Species			s__Moorella thermoacetica	0.000335437	6.15305e-08	0.000461938	3.55686e-06	1.13002e-05	0.00140982	Species
s__Paracoccus sp. SC2-6	0	1.51661e-07	0	6.37357e-07	0.000994256	0.0134745	Species			s__Thermoanaerobacterium sp. RBIITD	1.51781e-06	0	3.57799e-06	2.52535e-07	0.00367313	0.03259	Species
s__Blastomonas fulva	0	1.34887e-07	0	9.60592e-07	0.00285571	0.0278971	Species			s__Thermoanaerobacterium xylanolyticum	8.71467e-06	0	4.05893e-05	2.50654e-07	0.000141737	0.00450256	Species
s__Acinetobacter lactucae	0	1.32323e-07	1.68054e-07	5.95928e-07	0.00332048	0.0306821	Species			s__Erysipelotrichaceae bacterium GAM147	0.000124701	2.36646e-06	0.000178714	0.000115732	0.000751617	0.0119281	Species
s__Bacillus sp. ABP14	0	1.30324e-07	0	7.50406e-07	0.000994256	0.0134745	Species			s__Megamonas hypermegale	3.11775e-05	1.91339e-06	0.000662604	7.38696e-06	0.00164528	0.0192958	Species
s__Sphingomonas sp. NIC1	0	1.30324e-07	2.72801e-08	2.61394e-06	0.00152973	0.0184475	Species			s__Selenomonas ruminantium	0.000236386	1.93976e-06	0.000301307	7.20955e-05	0.000987143	0.0134745	Species
s__Pseudomonas sp. SWI6	0	1.24664e-07	0	7.54978e-06	0.00285571	0.0278971	Species			s__Selenomonas sp. oral taxon 126	1.13993e-05	0	1.25428e-05	1.08619e-06	0.000258207	0.00602341	Species
s__Cucumber green mottle mosaic virus	0	1.23061e-07	0	0.000488098	0.00285571	0.0278971	Species			s__Selenomonas sputigena	2.58276e-05	4.65411e-06	6.26376e-05	3.9279e-05	0.00256606	0.0265167	Species
s__Pseudomonas extremorientalis	0	1.22899e-07	0	1.01343e-06	0.000994256	0.0134745	Species			s__Dialister sp. Marseille-P5638	0.000285718	6.23622e-06	0.0101434	2.18423e-05	1.59918e-05	0.00162546	Species
s__Burkholderia sp. PAMC 28687	0	1.13637e-07	0	2.71182e-07	0.000994256	0.0134745	Species			s__Veillonella rodentium	0.000129642	7.44937e-07	0.000177423	6.61925e-05	0.000981854	0.0134745	Species
s__Candidatus Blochmannia floridanus	0	9.9555e-08	0	3.98e-06	0.00285571	0.0278971	Species			s__Finegoldia magna	5.93901e-05	1.44752e-05	0.000164799	2.7447e-05	0.00309436	0.0292463	Species
s__Microbacterium sp. 1.5R	0	5.95315e-08	0	5.63739e-07	0.00285571	0.0278971	Species			s__Murdochiella vaginalis	1.03665e-05	7.81592e-08	2.09506e-05	1.28944e-06	0.000708801	0.0114184	Species
										s__Parvimonas micra	5.78273e-05	2.73896e-06	0.000388872	3.02421e-05	0.000376671	0.00714671	Species
										s__Leptotrichia sp. oral taxon 212	0.000192592	2.94788e-05	0.000551084	4.58397e-05	0.000229868	0.00557561	Species
										s__Gemmatimonas phototrophica	8.64278e-06	3.60922e-07	3.63046e-05	4.02731e-06	0.00191426	0.0213367	Species
										s__Victivallales bacterium CCUG 44730	4.84267e-05	1.99502e-06	0.00122574	4.97958e-06	0.000177751	0.0049274	Species
										s__Nitrospira moscoviensis	1.44046e-06	0	4.31871e-06	1.01236e-07	0.000211101	0.00543167	Species
										s__Thermodesulfovibrio yellowstonii	1.29138e-05	4.50688e-07	0.000199649	1.548e-06	0.00106427	0.0142425	Species
										s__Singulisphaera acidiphila	2.27672e-06	1.37691e-07	7.87341e-06	3.49268e-07	0.00483729	0.0388165	Species
										s__Asticcacaulis excentricus	1.89776e-05	3.91722e-07	0.000154231	2.16377e-06	0.000520953	0.009228	Species
										s__endosymbiont of Acanthamoeba sp. UWC8	1.66968e-06	0	5.99139e-06	8.15119e-07	0.00309659	0.0292463	Species
										s__Rhodopseudomonas palustris	2.55682e-05	3.27787e-06	4.04963e-05	1.19482e-05	0.00528812	0.0410455	Species
										s__Rhodomicrobium vannielii	4.55344e-06	1.13637e-07	7.60986e-06	3.7903e-07	0.00150081	0.0182016	Species
										s__Methylobacterium nodulans	1.153e-05	3.84987e-07	3.16789e-05	2.96683e-06	0.00093443	0.0134745	Species
										s__Microvirga ossetica	3.90498e-06	2.60531e-08	8.38891e-06	1.00886e-06	0.00447766	0.0366893	Species
										s__Agrobacterium sp. RAC06	4.02121e-06	2.60531e-08	1.22402e-05	1.10791e-06	0.00326884	0.0303363	Species
										s__Hyphomonas sp. CACIAM 19H1	1.80058e-06	0	2.57902e-06	1.62904e-07	0.000843254	0.0126755	Species
										s__Rhodovulum sp. P5	4.36482e-06	4.33552e-07	9.25234e-06	1.23393e-06	0.00340668	0.031075	Species
										s__Azospirillum thiophilum	5.18323e-06	7.66748e-07	9.70675e-06	1.81242e-06	0.00191426	0.0213367	Species
										s__Zymomonas mobilis	1.98064e-05	9.24772e-07	3.40104e-05	1.14623e-06	0.000187642	0.00506945	Species
										s__Oxalobacter formigenes	9.48881e-06	2.60531e-08	7.00767e-05	1.92491e-06	0.00143052	0.01765	Species
										s__Crenobacter sp. K1W11S-77	4.63762e-06	1.30324e-07	1.14433e-05	6.2653e-07	0.000265965	0.00607169	Species
										s__Candidatus Methylopumilus turicensis	9.5358e-07	0	1.2882e-05	3.18749e-08	0.00414309	0.0349543	Species
										s__Desulfobacula toluolica	6.24924e-06	5.19103e-07	0.000180172	1.35451e-06	0.00057711	0.00987107	Species
										s__Desulfococcus oleovorans	2.92194e-06	0	4.00083e-06	4.62381e-08	0.000167349	0.00485994	Species
										s__Desulfomicrobium baculatum	6.56322e-06	0	1.03235e-05	2.91322e-07	0.00160744	0.0190616	Species
										s__Candidatus Desulfovibrio trichonymphae	1.93349e-05	0	4.68144e-05	4.39008e-08	0.0012213	0.0157992	Species
										s__Desulfovibrio africanus	8.13327e-06	1.65743e-07	2.14665e-05	4.4002e-07	0.00563598	0.0428114	Species
										s__Desulfovibrio alaskensis	1.72856e-05	0	5.06894e-05	1.30948e-06	0.00134335	0.0171187	Species
										s__Desulfovibrio desulfuricans	1.33038e-05	5.95315e-08	1.58326e-05	3.42035e-06	0.00326884	0.0303363	Species
										s__Desulfovibrio fairfieldensis	1.95123e-05	0	0.00160476	8.53427e-08	4.02698e-05	0.00249147	Species
										s__Desulfovibrio piger	4.8958e-05	1.41586e-07	7.79643e-05	1.28042e-06	0.000136539	0.00445007	Species
										s__Desulfovibrio salexigens	6.5996e-06	0	3.60947e-05	5.69453e-07	0.00339805	0.031075	Species
										s__Desulfovibrio vulgaris	0.000107018	2.75129e-06	0.000266535	1.54379e-05	0.000295446	0.0063063	Species
										s__Pseudodesulfovibrio aespoeensis	9.68534e-06	0	2.67876e-05	6.25239e-07	0.00055004	0.00958417	Species
										s__Pseudodesulfovibrio indicus	6.2613e-06	0	1.03571e-05	7.55931e-07	0.00479275	0.0386043	Species
										s__Desulfuromonas soudanensis	4.55344e-05	4.45232e-07	9.82442e-05	1.20915e-06	2.36592e-05	0.00177954	Species
										s__Pelobacter acetylenicus	3.12462e-06	0	1.03474e-05	1.29172e-07	0.00504875	0.0396926	Species
										s__Pelobacter carbinolicus	2.34868e-06	0	1.40962e-05	3.43987e-08	0.000981506	0.0134745	Species
										s__Geobacter daltonii	2.27672e-06	0	4.8398e-06	4.25914e-07	0.00658501	0.0474855	Species
										s__Geobacter lovleyi	6.24924e-06	0	2.51003e-05	1.54509e-07	0.000935912	0.0134745	Species
										s__Melittangium boletus	1.79989e-06	3.34197e-07	2.28939e-05	4.56068e-07	0.00655176	0.0474855	Species
										s__Sandaracinus amylolyticus	0.000236942	4.43946e-07	0.000606973	1.69173e-06	1.25493e-05	0.00140982	Species
										s__Sulfurovum lithotrophicum	5.20664e-07	0	2.6279e-06	2.16199e-08	0.0021434	0.0233422	Species
										s__Campylobacter iguaniorum	1.59646e-06	0	3.43706e-06	1.39319e-07	0.0040737	0.0349198	Species
										s__Campylobacter jejuni	3.83561e-05	3.74984e-07	4.14208e-05	8.09186e-06	0.000229868	0.00557561	Species
										s__Aeromonas sp. ASNIH2	7.81155e-07	0	2.2931e-06	1.55322e-07	0.00685304	0.0487593	Species
										s__Shewanella sp. Pdp11	2.38395e-07	0	1.89111e-06	0	0.00409971	0.0349198	Species
										s__Microbulbifer agarilyticus	4.19975e-06	0	5.56254e-06	6.07505e-07	0.00588763	0.0437145	Species
										s__Microbulbifer aggregans	7.81155e-06	0	6.74094e-06	1.75725e-07	0.00345395	0.0313722	Species
										s__Thiocystis violascens	5.05078e-05	2.26e-06	6.58973e-05	4.50088e-06	4.60197e-07	0.000163715	Species
										s__Ectothiorhodospira sp. BSL-9	2.163e-06	2.60531e-08	6.25381e-06	4.62055e-07	0.00200457	0.0222273	Species
										s__Methylocaldum marinum	9.48881e-06	3.36111e-07	2.91454e-05	9.54995e-07	0.00516925	0.0404909	Species
										s__Francisella tularensis	2.78257e-05	5.96323e-07	6.85618e-05	1.23458e-06	2.98612e-05	0.00202345	Species
										s__Luteimonas sp. 100111	7.02015e-05	2.54085e-07	0.000226731	4.6168e-05	0.000321376	0.00648817	Species
										s__Mariprofundus ferrinatatus	9.36301e-06	0	0.000215827	2.51559e-06	0.00159489	0.0189654	Species
										s__Leptospira mayottensis	1.35554e-05	9.9555e-08	1.56332e-05	4.54154e-07	0.00309659	0.0292463	Species
										s__Leptospira santarosai	1.77384e-07	0	5.34421e-06	0	0.00409971	0.0349198	Species
										s__Brachyspira murdochii	1.13836e-05	0	1.6022e-05	2.31952e-07	0.00190613	0.0213367	Species
										s__Sediminispirochaeta smaragdinae	6.8422e-06	7.07928e-08	1.32831e-05	9.22e-07	0.000433095	0.00800383	Species
										s__Sphaerochaeta coccoides	1.77321e-06	3.18173e-07	3.26413e-06	4.84951e-07	0.00647496	0.0473315	Species
										s__Sphaerochaeta globosa	5.31234e-06	0	1.15637e-05	1.2929e-07	0.00589823	0.0437145	Species
										s__Spirochaeta africana	4.69736e-06	3.41279e-07	1.09714e-05	4.37515e-06	0.00193275	0.0214868	Species
										s__Treponema azotonutricium	2.62235e-06	0	4.20952e-06	1.0759e-07	0.00159099	0.0189654	Species
										s__Treponema brennaborense	1.98501e-05	1.56024e-06	2.47127e-05	1.11037e-05	0.00371575	0.0326518	Species
										s__Treponema pedis	0.000319908	9.37768e-07	0.000386288	2.90198e-06	0.000177751	0.0049274	Species
										s__Treponema primitia	5.6763e-06	2.60649e-07	9.05635e-06	1.11101e-06	0.00188368	0.0213367	Species
										s__Treponema succinifaciens	9.0466e-06	6.94283e-07	3.65302e-05	1.58632e-06	0.000277138	0.00618986	Species
										s__Aminobacterium colombiense	0.000501637	3.4893e-07	0.00320666	1.09986e-06	0.000265965	0.00607169	Species
										s__Cloacibacillus porcorum	0.000112486	1.35648e-06	0.000498619	2.74216e-06	1.95285e-05	0.00170137	Species
										s__Acholeplasma brassicae	0.000151969	4.29488e-06	0.000325807	3.5208e-05	0.00248016	0.0261427	Species
										s__Acholeplasma palmae	3.40558e-05	8.17445e-07	0.000187971	3.5011e-06	5.62419e-05	0.00274986	Species
										s__Lacunisphaera limnophila	7.58906e-07	0	3.5971e-06	0	0.00186558	0.0212377	Species
										s__Akkermansia glycaniphila	3.64045e-05	1.01011e-06	4.21221e-05	4.23511e-05	0.00228725	0.0244106	Species
										s__Tomato mosaic virus	1.27563e-05	0	0.00261436	2.24847e-06	4.76369e-05	0.00267582	Species

## Sheet: Table S6 pathway
Pathways enriched in COVID-19																Pathways depleted in COVID-19
Pathway ID	median abundance of HC	median abundance of COVID-19	median abundance of Pneumonia-control	Pvalue of comparison between HC and COVID-19	FDR of comparison between HC and COVID-19	Pvalue of comparison between HC and Pneumonia-control	FDR of comparison between HC and Pneumonia-control	Pvalue of comparison between COVID-19 and Pneumonia-control	FDR of comparison between COVID-19and Pneumonia-control	Name1	Name2	Map				Pathway ID	median abundance of HC	median abundance of COVID-19	median abundance of Pneumonia-control	Pvalue of comparison between HC and COVID-19	FDR of comparison between HC and COVID-19	Pvalue of comparison between HC and Pneumonia-control	FDR of comparison between HC and Pneumonia-control	Pvalue of comparison between COVID-19 and Pneumonia-control	FDR of comparison between COVID-19and Pneumonia-control	Name1	Name2	Map
K00009	0	6.18281e-07	2.75389e-07	0.00338074	0.01683	0.00417287	0.0358594	0.609523	0.858868	mannitol-1-phosphate 5-dehydrogenase [EC:1.1.1.17]	(GenBank) mannitol-1-phosphate 5-dehydrogenase (A)	ko00051;				K00003	1.88364e-05	0	1.39112e-06	0.00131294	0.0105822	0.00197771	0.0211019	0.0714508	0.535531	homoserine dehydrogenase [EC:1.1.1.3]	(GenBank) homoserine dehydrogenase (A)	ko00260;ko00270;ko00300;
K00042	0	9.45353e-07	0	0.00857197	0.0285355	0.0502288	0.103188	0.292955	0.65528	2-hydroxy-3-oxopropionate reductase [EC:1.1.1.60]	(GenBank) glxR; 2-hydroxy-3-oxopropionate reductase (A)	ko00630;				K00012	5.13738e-05	3.06562e-06	1.34823e-05	0.000751617	0.00808209	0.0234961	0.0820617	0.107293	0.535531	UDPglucose 6-dehydrogenase [EC:1.1.1.22]	(GenBank) UDP-glucose 6-dehydrogenase (A)	ko00040;ko00053;ko00520;
K00090	0	2.30548e-07	0	0.00285571	0.0147132	0.0384143	0.0821554	0.324422	0.682147	gluconate 2-dehydrogenase [EC:1.1.1.215]	(GenBank) ghrB2; glyoxylate/hydroxypyruvate reductase B (A)	ko00030;ko00620;ko00630;ko00260;				K00013	1.65122e-05	1.88343e-06	7.34948e-06	0.00425147	0.020217	0.0453339	0.0945251	0.0740217	0.535531	histidinol dehydrogenase [EC:1.1.1.23]	(GenBank) hisD; Histidinol dehydrogenase (A)	ko00340;
K00094	0	0	0	0.0198882	0.0462539	0.0180966	0.0658864	0.793584	0.944802	galactitol-1-phosphate 5-dehydrogenase [EC:1.1.1.251]	(GenBank) gatD; galactitol-1-phosphate dehydrogenase (A)	ko00052;				K00016	1.49792e-05	0	2.84946e-06	0.0141457	0.0436502	0.0100218	0.0597558	0.201643	0.638126	L-lactate dehydrogenase [EC:1.1.1.27]	(GenBank) ldh; L-lactate dehydrogenase (A)	ko00010;ko00620;ko00640;ko00270;ko04147;ko04922;
K00098	0	0	0	0.0198882	0.0462539	0.0797252	0.142287	0.54754	0.824746	L-idonate 5-dehydrogenase [EC:1.1.1.264]	(GenBank) idnD; L-idonate 5-dehydrogenase (A)	ko99985;				K00018	1.34648e-05	0	5.50163e-06	0.00288908	0.0147851	0.124021	0.205877	0.0188128	0.535531	glycerate dehydrogenase [EC:1.1.1.29]	(GenBank) glycerate dehydrogenase (A)	ko00630;ko00680;ko00260;
K00101	0	0	0	0.0198882	0.0462539	0.0384143	0.0821554	0.694475	0.905776	L-lactate dehydrogenase (cytochrome) [EC:1.1.2.3]	(GenBank) lldD; L-lactate dehydrogenase (A)	ko00620;				K00024	0.000379271	3.9243e-06	1.53227e-05	3.01131e-05	0.00196525	1.25066e-06	0.000429074	0.179375	0.62933	malate dehydrogenase [EC:1.1.1.37]	(GenBank) mdh; Malate dehydrogenase (A)	ko00020;ko00620;ko00630;ko00710;ko00720;ko00680;ko00270;
K00108	0	5.00577e-07	0	0.000994256	0.0083833	0.00825761	0.0510096	0.269487	0.65528	choline dehydrogenase [EC:1.1.99.1]	(GenBank) choline dehydrogenase (A)	ko00260;				K00027	2.4846e-05	2.9431e-07	4.75343e-06	0.000669798	0.00744763	0.00139718	0.0163547	0.1517	0.586855	malate dehydrogenase (oxaloacetate-decarboxylating) [EC:1.1.1.38]	(GenBank) putative NAD-dependent malic enzyme 1 (A)	ko00620;ko02020;
K00112	0	2.96143e-07	0	0.00860435	0.0285355	0.0575121	0.114154	0.426724	0.741243	glycerol-3-phosphate dehydrogenase subunit B [EC:1.1.5.3]	(GenBank) anaerobic glycerol-3-phosphate dehydrogenase subunit B (A)	ko00564;				K00029	2.09765e-05	1.61371e-06	6.66208e-06	0.00287263	0.0147174	0.0400345	0.0853508	0.117858	0.535531	malate dehydrogenase (oxaloacetate-decarboxylating)(NADP+) [EC:1.1.1.40]	(GenBank) maeB; malic enzyme (A)	ko00620;ko00710;
K00116	0	4.87937e-07	0	0.000994256	0.0083833	0.0180966	0.0658864	0.189199	0.632853	malate dehydrogenase (quinone) [EC:1.1.5.4]	(GenBank) malate:quinone oxidoreductase (A)	ko00020;ko00620;				K00031	6.665e-05	1.65807e-06	1.08121e-05	0.00033453	0.00455	0.000478141	0.00742614	0.164072	0.604467	isocitrate dehydrogenase [EC:1.1.1.42]	(GenBank) icd; isocitrate dehydrogenase, specificfor NADP+ (A)	ko00020;ko00720;ko00480;ko04146;
K00117	0	0	0	0.0198882	0.0462539	0.0180966	0.0658864	0.884422	0.979327	quinoprotein glucose dehydrogenase [EC:1.1.5.2]	(GenBank) glucose dehydrogenase (A)	ko00030;				K00036	1.9766e-05	1.62385e-06	4.35933e-06	0.00779199	0.0266737	0.0100884	0.0600723	0.731294	0.92482	glucose-6-phosphate 1-dehydrogenase [EC:1.1.1.49 1.1.1.363]	(GenBank) glucose-6-phosphate dehydrogenase (A)	ko00030;ko00480;ko04147;ko05230;
K00121	0	3.29894e-07	0	0.00285571	0.0147132	0.0180966	0.0658864	0.285123	0.65528	S-(hydroxymethyl)glutathione dehydrogenase / alcohol dehydrogenase [EC:1.1.1.284 1.1.1.1]	(GenBank) adhB; glutathione-dependent formaldehyde dehydrogenase (A)	ko00010;ko00680;ko00071;ko00350;ko00830;ko00625;ko00626;ko00980;ko00982;ko05204;				K00041	3.02417e-05	7.29298e-07	5.33178e-06	0.000387452	0.00511457	0.00315538	0.0307943	0.0859752	0.535531	tagaturonate reductase [EC:1.1.1.58]	(GenBank) uxaB; tagaturonate reductase (A)	ko00040;
K00130	0	3.80264e-07	0	0.00285571	0.0147132	0.0180966	0.0658864	0.261142	0.65528	betaine-aldehyde dehydrogenase [EC:1.2.1.8]	(RefSeq) betaine aldehyde dehydrogenase (A)	ko00260;				K00046	0.000112548	2.16973e-06	9.99968e-06	3.01131e-05	0.00196525	5.61897e-05	0.00180292	0.101917	0.535531	gluconate 5-dehydrogenase [EC:1.1.1.69]	(GenBank) idnO; gluconate 5-dehydrogenase (A)	ko99988;
K00135	0	7.12442e-07	0	0.000994256	0.0083833	0.00825761	0.0510096	0.247343	0.65528	succinate-semialdehyde dehydrogenase / glutarate-semialdehyde dehydrogenase [EC:1.2.1.16 1.2.1.79 1.2.1.20]	(GenBank) putaitve succinate-semialdehyde dehydrogenase (A)	ko00650;ko00250;ko00310;ko00350;ko00760;				K00048	5.13105e-05	1.193e-06	1.15175e-05	0.000828875	0.0083833	0.00140812	0.0163547	0.112556	0.535531	lactaldehyde reductase [EC:1.1.1.77]	(GenBank) L-1,2-propanediol oxidoreductase (A)	ko00630;ko00640;
K00137	0	0	0	0.0198882	0.0462539	0.0384143	0.0821554	0.694475	0.905776	aminobutyraldehyde dehydrogenase [EC:1.2.1.19]	(GenBank) aldehyde dehydrogenase (A)	ko00330;ko00410;				K00052	4.6681e-05	1.7307e-06	1.09253e-05	0.00164528	0.0125107	0.011256	0.064693	0.0830457	0.535531	3-isopropylmalate dehydrogenase [EC:1.1.1.85]	(GenBank) leuB; 3-isopropylmalate dehydrogenase (A)	ko00660;ko00290;
K00138	0	2.23985e-07	0	0.00285571	0.0147132	0.00825761	0.0510096	0.502939	0.787201	aldehyde dehydrogenase [EC:1.2.1.-]	(GenBank) aldehyde dehydrogenase family protein (A)	ko00010;ko00620;				K00053	0.000267403	2.32981e-06	1.33578e-05	5.66849e-05	0.00199269	6.54987e-06	0.000749037	0.124053	0.535531	ketol-acid reductoisomerase [EC:1.1.1.86]	(GenBank) ketol-acid reductoisomerase (A)	ko00290;ko00770;
K00146	0	0	0	0.0198882	0.0462539	0.164394	0.244971	0.191181	0.632853	phenylacetaldehyde dehydrogenase [EC:1.2.1.39]	(GenBank) aldehyde dehydrogenase family protein (A)	ko00360;ko00643;				K00057	3.838e-05	1.08981e-06	8.81874e-06	0.00367163	0.0180416	0.00270187	0.0271404	0.10681	0.535531	glycerol-3-phosphate dehydrogenase (NAD(P)+) [EC:1.1.1.94]	(GenBank) gpsA; glycerol-3-phosphate dehydrogenase (NAD(P)+) (A)	ko00564;
K00151	0	0	0	0.0198882	0.0462539	0.350648	0.42074	0.0906857	0.535531	5-carboxymethyl-2-hydroxymuconic-semialdehyde dehydrogenase [EC:1.2.1.60]	(GenBank) hpaE; 4-hydroxyphenylacetate catabolism (A)	ko00350;				K00058	0.000192465	2.0895e-06	1.21535e-05	0.000188921	0.0033991	8.979e-05	0.00234189	0.124053	0.535531	D-3-phosphoglycerate dehydrogenase [EC:1.1.1.95]	(GenBank) D-3 phosphoglycerate dehydrogenase (A)	ko00680;ko00260;ko04147;
K00163	0	2.53491e-07	0	0.0103451	0.0332469	0.125234	0.205877	0.185746	0.632853	pyruvate dehydrogenase E1 component [EC:1.2.4.1]	(GenBank) aceE; pyruvate dehydrogenase decarboxylase component (A)	ko00010;ko00020;ko00620;				K00059	0.000199416	2.47803e-06	1.66292e-05	0.000277138	0.00429329	0.000174139	0.00342141	0.164072	0.604467	3-oxoacyl-[acyl-carrier protein] reductase [EC:1.1.1.100]	(RefSeq) fabG; 3-ketoacyl-ACP reductase (A)	ko00061;ko01040;ko01004;ko00780;ko00333;
K00216	0	0	0	0.0198882	0.0462539	0.0384143	0.0821554	0.694475	0.905776	2,3-dihydro-2,3-dihydroxybenzoate dehydrogenase [EC:1.3.1.28]	(GenBank) 2,3-dihydroxybenzoate-2,3-dehydrogenase (A)	ko01053;				K00074	0.000172505	2.04183e-07	9.31921e-07	2.20063e-05	0.00196525	1.0506e-05	0.000846804	0.376634	0.733033	3-hydroxybutyryl-CoA dehydrogenase [EC:1.1.1.157]	(GenBank) paaH; putative 3-hydroxyacyl-CoA dehydrogenase (A)	ko00650;ko00360;ko00362;
K00228	0	0	0	0.0198882	0.0462539	0.0384143	0.0821554	0.650391	0.88208	coproporphyrinogen III oxidase [EC:1.3.3.3]	(GenBank) coproporphyrinogen III oxidase (A)	ko00860;				K00088	0.000103926	2.73745e-06	1.55394e-05	8.54427e-05	0.00225707	0.000215063	0.0040133	0.0602589	0.535531	IMP dehydrogenase [EC:1.1.1.205]	(GenBank) inosine 5'-monophosphate dehydrogenase (A)	ko00230;ko00983;ko04147;
K00247	0	8.00005e-08	0	0.00285571	0.0147132	0.0384143	0.0821554	0.324422	0.682147	fumarate reductase subunit D	(GenBank) fumarate reductase D subunit (A)	ko00020;ko00620;ko00650;ko00190;ko00720;ko02020;				K00096	2.24191e-06	0	0	0.0194478	0.0462539	0.0528681	0.107815	0.191181	0.632853	glycerol-1-phosphate dehydrogenase [NAD(P)+] [EC:1.1.1.261]	(GenBank) egsA; glycerol-1-phosphate dehydrogenase [NAD(P)] (A)	ko00564;
K00252	0	0	0	0.00772928	0.0265386	0.350648	0.42074	0.0293695	0.535531	glutaryl-CoA dehydrogenase [EC:1.3.8.6]	(GenBank) gcdH; glutaryl-CoA dehydrogenase (A)	ko00071;ko00310;ko00380;ko00362;				K00097	4.6784e-05	1.38631e-06	4.87231e-06	0.000275352	0.00429329	0.00140235	0.0163547	0.270786	0.65528	4-hydroxythreonine-4-phosphate dehydrogenase [EC:1.1.1.262]	(GenBank) putative pyridoxine phosphate biosynthetic protein (A)	ko00750;
K00276	0	0	0	0.00772928	0.0265386	0.0797252	0.142287	0.155583	0.589379	primary-amine oxidase [EC:1.4.3.21]	(GenBank) tynA; copper-requiring tyramine oxidase (A)	ko00260;ko00350;ko00360;ko00410;ko00950;ko00960;				K00099	2.70351e-05	1.50199e-06	8.71803e-06	0.0123513	0.0388414	0.0463893	0.0964552	0.0991916	0.535531	1-deoxy-D-xylulose-5-phosphate reductoisomerase [EC:1.1.1.267]	(GenBank) dxr2; 1-deoxy-D-xylulose 5-phosphate reductoisomerase (A)	ko00900;
K00285	0	0	0	0.0198882	0.0462539	0.0180966	0.0658864	0.749116	0.92896	D-amino-acid dehydrogenase [EC:1.4.5.1]	(GenBank) putative oxidoreductase YurR (A)	ko00360;				K00111	4.70166e-05	3.84818e-07	2.15487e-06	0.000433095	0.00542259	8.31873e-05	0.00227617	0.463832	0.760164	glycerol-3-phosphate dehydrogenase [EC:1.1.5.3]	(GenBank) glpO; glycerol-3-phosphate oxidase (A)	ko00564;
K00299	0	0	0	0.0198882	0.0462539	0.0384143	0.0821554	0.487096	0.774362	FMN reductase [EC:1.5.1.38]	(GenBank) NAD(P)H-dependent FMN reductase (A)	ko00920;ko00740;				K00133	8.27177e-05	1.58619e-06	1.06549e-05	0.000277138	0.00429329	0.00039405	0.00641409	0.164072	0.604467	aspartate-semialdehyde dehydrogenase [EC:1.2.1.11]	(GenBank) aspartate-semialdehyde dehydrogenase (A)	ko00260;ko00270;ko00300;ko00261;
K00313	0	2.56154e-07	0	0.00285571	0.0147132	0.0180966	0.0658864	0.395534	0.733033	electron transfer flavoprotein-quinone oxidoreductase [EC:1.5.5.-]	(GenBank) fixC; Putative oxidoreductase (A)	ko99982;				K00134	0.00123409	5.99137e-06	1.5442e-05	1.15049e-07	0.000262888	5.15738e-08	0.00011501	0.299543	0.6581	glyceraldehyde 3-phosphate dehydrogenase [EC:1.2.1.12]	(GenBank) gap2; glyceraldehyde-3-phosphate dehydrogenase (A)	ko00010;ko00710;ko04131;ko04066;ko04147;ko05010;
K00322	0	0	0	0.00772928	0.0265386	0.0180966	0.0658864	0.592693	0.853845	NAD(P) transhydrogenase [EC:1.6.1.1]	(GenBank) pyridine nucleotide transhydrogenase (A)	ko00760;				K00147	2.25214e-05	6.54973e-07	8.11412e-06	0.0166379	0.0462539	0.0420192	0.0888178	0.148776	0.582101	glutamate-5-semialdehyde dehydrogenase [EC:1.2.1.41]	(GenBank) gamma-glutamyl phosphate reductase (A)	ko00330;ko00332;
K00324	0	7.11192e-07	0	0.0146	0.0448701	0.104142	0.178368	0.494241	0.782448	NAD(P) transhydrogenase subunit alpha [EC:1.6.1.2]	(GenBank) NAD(P) transhydrogenase subunit alpha (A)	ko00760;				K00169	4.05344e-06	0	0	0.00998702	0.0324845	0.00334345	0.0321153	0.502278	0.787201	pyruvate ferredoxin oxidoreductase alpha subunit [EC:1.2.7.1]	(GenBank) pyruvate-ferredoxin oxidoreductase (A)	ko00010;ko00020;ko00620;ko00640;ko00650;ko00720;ko00680;ko00633;
K00325	0	2.99777e-07	0	0.00285571	0.0147132	0.00825761	0.0510096	0.469396	0.764066	NAD(P) transhydrogenase subunit beta [EC:1.6.1.2]	(GenBank) NAD(P) transhydrogenase subunit beta (A)	ko00760;				K00170	3.62593e-06	0	0	0.00883483	0.0291307	0.00872645	0.0534615	0.502278	0.787201	pyruvate ferredoxin oxidoreductase beta subunit [EC:1.2.7.1]	(GenBank) pyruvate-flavodoxin (ferredoxin) oxidoreductase (A)	ko00010;ko00020;ko00620;ko00640;ko00650;ko00720;ko00680;ko00633;
K00344	0	3.6553e-07	0	0.000994256	0.0083833	0.0180966	0.0658864	0.2079	0.638126	NADPH2:quinone reductase [EC:1.6.5.5]	(GenBank) quinone oxidoreductase (A)	ko99982;				K00174	0.000196613	7.23002e-07	1.00173e-05	4.37219e-05	0.00196525	8.979e-05	0.00234189	0.0211266	0.535531	2-oxoglutarate/2-oxoacid ferredoxin oxidoreductase subunit alpha [EC:1.2.7.3 1.2.7.11]	(GenBank) OorA subunit of 2-oxoglutarate:acceptor oxidoreductase (A)	ko00010;ko00020;ko00620;ko00650;ko00720;
K00362	0	0	0	0.00772928	0.0265386	0.0384143	0.0821554	0.383101	0.733033	nitrite reductase (NADH) large subunit [EC:1.7.1.15]	(GenBank) nirB; nitrite reductase, large subunit, NAD(P)H-binding protein (A)	ko00910;				K00175	0.000215537	9.83289e-07	7.41984e-06	4.37219e-05	0.00196525	5.61897e-05	0.00180292	0.0141714	0.535531	2-oxoglutarate/2-oxoacid ferredoxin oxidoreductase subunit beta [EC:1.2.7.3 1.2.7.11]	(GenBank) 2-oxoglutarate ferredoxin oxidoreductase beta subunit (A)	ko00010;ko00020;ko00620;ko00650;ko00720;
K00363	0	2.73081e-07	0	0.00285571	0.0147132	0.0180966	0.0658864	0.261142	0.65528	nitrite reductase (NADH) small subunit [EC:1.7.1.15]	(GenBank) Nitrite reductase, small subunit (A)	ko00910;				K00176	3.92333e-05	0	2.57626e-06	0.000258207	0.00416963	0.00209637	0.0222615	0.0492521	0.535531	2-oxoglutarate ferredoxin oxidoreductase subunit delta [EC:1.2.7.3]	(GenBank) oorD; 2-oxoglutarate:acceptor oxidoreductase, delta subunit (A)	ko00020;ko00720;
K00364	0	0	0	0.00772928	0.0265386	0.0180966	0.0658864	0.44715	0.744775	GMP reductase [EC:1.7.1.7]	(GenBank) guaC; guanosine monophosphate reductase (A)	ko00230;				K00177	0.000110465	0	6.96916e-06	4.89799e-05	0.00199269	0.000112534	0.00268397	0.00759925	0.535531	2-oxoglutarate ferredoxin oxidoreductase subunit gamma [EC:1.2.7.3]	(GenBank) OorC subunit of 2-oxoglutarate:acceptor oxidoreductase (A)	ko00020;ko00720;
K00370	0	4.56835e-07	0	0.000994256	0.0083833	0.0180966	0.0658864	0.189199	0.632853	nitrate reductase / nitrite oxidoreductase, alpha subunit [EC:1.7.5.1 1.7.99.4]	(GenBank) narG; respiratory nitrate reductase 1 alpha chain (A)	ko00910;ko02020;				K00179	3.686e-05	0	5.60115e-06	0.000111741	0.00259216	0.00138687	0.0163547	0.0407471	0.535531	indolepyruvate ferredoxin oxidoreductase, alpha subunit [EC:1.2.7.8]	(RefSeq) indolepyruvate oxidoreductase subunit iorA (A)	ko99982;
K00371	0	0	0	0.00772928	0.0265386	0.0384143	0.0821554	0.295267	0.65528	nitrate reductase / nitrite oxidoreductase, beta subunit [EC:1.7.5.1 1.7.99.4]	(GenBank) nitrate reductase (A)	ko00910;ko02020;				K00180	4.24788e-05	1.65539e-07	6.11115e-06	0.00101158	0.00849802	0.0113097	0.064918	0.0188714	0.535531	indolepyruvate ferredoxin oxidoreductase, beta subunit [EC:1.2.7.8]	(GenBank) indolepyruvate oxidoreductase, beta subunit (A)	ko99982;
K00374	0	2.52942e-07	0	0.00495482	0.022965	0.065762	0.127355	0.296022	0.65528	nitrate reductase gamma subunit [EC:1.7.5.1 1.7.99.4]	(GenBank) nitrate reductase (A)	ko00910;ko02020;				K00194	7.36924e-06	0	0	0.00409971	0.0196391	0.00152295	0.0171959	NA	NA	acetyl-CoA decarbonylase/synthase complex subunit delta [EC:2.1.1.245]	(GenBank) CO dehydrogenase/acetyl-CoA synthase delta subunit (A)	ko00720;ko00680;
K00381	0	0	0	0.0198882	0.0462539	0.0384143	0.0821554	0.694475	0.905776	sulfite reductase (NADPH) hemoprotein beta-component [EC:1.8.1.2]	(GenBank) sulfite reductase subunit beta (A)	ko00920;				K00197	1.12703e-05	0	0	0.000806948	0.0083833	0.00113464	0.0139025	0.21672	0.638126	acetyl-CoA decarbonylase/synthase complex subunit gamma [EC:2.1.1.245]	(GenBank) acetyl-CoA synthase corrinoid iron-sulfur protein large subunit (A)	ko00720;ko00680;
K00389	0	1.26916e-07	0	0.00285571	0.0147132	0.0180966	0.0658864	0.459303	0.75464	putative membrane protein	(GenBank) yidH; conserved hypothetical protein; putative inner membrane protein (A)	ko99996;				K00198	1.1983e-05	0	0	0.000349362	0.00472363	0.00290859	0.0289463	0.0569728	0.535531	carbon-monoxide dehydrogenase catalytic subunit [EC:1.2.7.4]	(GenBank) carbon monoxide dehydrogenase (A)	ko00720;ko00680;ko00633;
K00424	0	1.79234e-07	0	0.00285571	0.0147132	0.0384143	0.0821554	0.272191	0.65528	-	-	ko00190;ko02020;				K00208	4.82832e-05	1.19349e-06	5.62031e-06	0.00082431	0.0083833	0.0185537	0.0673309	0.087185	0.535531	enoyl-[acyl-carrier protein] reductase I [EC:1.3.1.9 1.3.1.10]	(GenBank) fabI; enoyl-(acyl-carrier-protein) reductase (A)	ko00061;ko01004;ko00780;ko00333;
K00427	0	1.12476e-07	0	0.00285571	0.0147132	0.0384143	0.0821554	0.272191	0.65528	L-lactate permease	(GenBank) lldP; L-lactate permease (A)	ko02000;				K00215	4.59816e-05	1.79859e-06	1.00083e-05	0.00336593	0.0167929	0.0127818	0.0658864	0.101079	0.535531	4-hydroxy-tetrahydrodipicolinate reductase [EC:1.17.1.8]	(GenBank) dapB; dihydrodipicolinate reductase (A)	ko00300;ko00261;
K00520	0	0	0	0.00772928	0.0265386	0.0797252	0.142287	0.155583	0.589379	mercuric reductase [EC:1.16.1.1]	(GenBank) mercuric reductase (A)	ko99982;				K00226	2.4922e-05	0	2.04513e-06	0.000539572	0.00633893	0.00699096	0.0510096	0.062283	0.535531	dihydroorotate dehydrogenase (fumarate) [EC:1.3.98.1]	(GenBank) pyrDa; dihydroorotate dehydrogenase A (A)	ko00240;
K00529	0	0	0	0.0198882	0.0462539	0.164394	0.244971	0.298817	0.657456	3-phenylpropionate/trans-cinnamate dioxygenase ferredoxin reductase component [EC:1.18.1.3]	(GenBank) pyridine nucleotide-disulfide oxidoreductase (A)	ko00071;ko00360;				K00239	0.00014772	2.2607e-06	7.65316e-06	3.72661e-05	0.00196525	3.43224e-05	0.00143063	0.21312	0.638126	succinate dehydrogenase / fumarate reductase, flavoprotein subunit [EC:1.3.5.1 1.3.5.4]	(GenBank) hypothetical protein (A)	ko00020;ko00650;ko00190;ko00720;ko05134;
K00557	0	0	0	0.00772928	0.0265386	0.0384143	0.0821554	0.383101	0.733033	tRNA (uracil-5-)-methyltransferase [EC:2.1.1.35]	(GenBank) tRNA (uracil-5-)-methyltransferase (A)	ko03016;				K00240	0.000199563	1.66729e-06	4.61275e-06	4.60134e-05	0.00196525	8.81912e-06	0.000846804	0.316871	0.677566	succinate dehydrogenase / fumarate reductase, iron-sulfur subunit [EC:1.3.5.1 1.3.5.4]	(GenBank) succinate dehydrogenase and fumarate reductase iron-sulfur family protein (A)	ko00020;ko00650;ko00190;ko00720;
K00568	0	0	0	0.0198882	0.0462539	0.00825761	0.0510096	1	1	2-polyprenyl-6-hydroxyphenyl methylase / 3-demethylubiquinone-9 3-methyltransferase [EC:2.1.1.222 2.1.1.64]	(GenBank) bifunctional 3-demethylubiquinone 3-O-methyltransferase/2-octaprenyl-6-hydroxy phenol methylase (A)	ko00130;				K00241	0.000110328	2.18857e-06	4.76057e-06	0.00033453	0.00455	0.000261755	0.00471516	0.574115	0.839789	succinate dehydrogenase / fumarate reductase, cytochrome b subunit	(GenBank) sdhC; succinate dehydrogenase (A)	ko00020;ko00650;ko00190;ko00720;
K00574	0	3.35616e-07	0	0.00860435	0.0285355	0.0105418	0.0618637	0.580865	0.847784	cyclopropane-fatty-acyl-phospholipid synthase [EC:2.1.1.79]	(GenBank) cyclopropane fatty acyl phospholipid synthase (A)	ko99992;				K00243	2.24683e-05	3.17504e-07	7.99686e-06	0.0112544	0.0357915	0.0648952	0.126777	0.0462277	0.535531	uncharacterized protein	(GenBank) S1 RNA-binding protein (A)	-
K00598	0	0	0	0.0198882	0.0462539	0.0384143	0.0821554	0.565916	0.833702	trans-aconitate 2-methyltransferase [EC:2.1.1.144]	(GenBank) trans-aconitate 2-methyltransferase (A)	ko99988;				K00248	0.000154102	0	3.7906e-07	1.1796e-05	0.00196525	5.37638e-06	0.000749037	0.0761059	0.535531	butyryl-CoA dehydrogenase [EC:1.3.8.1]	(GenBank) Acyl-CoA dehydrogenase, short-chain specific (SCAD)(Butyryl-CoA dehydrogenase) (A)	ko00650;ko00071;ko00280;
K00631	0	0	0	0.00772928	0.0265386	0.0180966	0.0658864	0.632203	0.876703	glycerol-3-phosphate O-acyltransferase [EC:2.3.1.15]	(GenBank) glycerol-3-phosphate acyltransferase (A)	ko00561;ko00564;ko01004;				K00259	5.95967e-05	3.20068e-07	4.56647e-06	4.19763e-05	0.00196525	9.64424e-05	0.00247203	0.0711843	0.535531	alanine dehydrogenase [EC:1.4.1.1]	(GenBank) ald2; alanine dehydrogenase (A)	ko00250;ko00430;
K00632	0	6.2295e-07	0	0.00860435	0.0285355	0.0575121	0.114154	0.337431	0.70115	acetyl-CoA acyltransferase [EC:2.3.1.16]	(GenBank) hypothetical protein (A)	ko00071;ko00592;ko00280;ko00281;ko00362;ko00642;				K00262	0.000662186	5.61293e-06	2.23403e-05	4.60134e-05	0.00196525	1.17717e-05	0.000846804	0.0922426	0.535531	glutamate dehydrogenase (NADP+) [EC:1.4.1.4]	(GenBank) gdhA; glutamate dehydrogenase, NADP-specific (A)	ko00910;ko00250;ko00220;
K00633	0	4.60024e-07	1.52328e-07	0.00495482	0.022965	0.00670163	0.050234	0.918637	0.998785	galactoside O-acetyltransferase [EC:2.3.1.18]	(GenBank) lacA; Galactoside O-acetyltransferase (A)	ko99999;				K00266	7.93233e-05	1.81077e-06	2.0752e-05	0.000332427	0.00455	0.00230646	0.0239786	0.0401186	0.535531	glutamate synthase (NADPH/NADH) small chain [EC:1.4.1.13 1.4.1.14]	(GenBank) glutamate synthase (A)	ko00910;ko00250;
K00658	0	2.18826e-06	1.70216e-06	0.00292123	0.0148664	0.0160077	0.0658864	0.506411	0.789925	2-oxoglutarate dehydrogenase E2 component (dihydrolipoamide succinyltransferase) [EC:2.3.1.61]	(GenBank) dihydrolipoamide succinyltransferase (A)	ko00020;ko00310;				K00278	2.71342e-05	1.66471e-06	1.04869e-05	0.00675808	0.0265386	0.0294965	0.0821554	0.0601414	0.535531	L-aspartate oxidase [EC:1.4.3.16]	(GenBank) nadB; L-aspartate oxidase (A)	ko00250;ko00760;
K00681	0	3.93184e-07	0	0.000994256	0.0083833	0.00825761	0.0510096	0.269487	0.65528	gamma-glutamyltranspeptidase / glutathione hydrolase [EC:2.3.2.2 3.4.19.13]	(GenBank) ggt; gamma-glutamyltranspeptidase (A)	ko00430;ko00460;ko00480;ko01002;				K00281	3.36898e-05	1.23466e-06	3.26641e-06	0.00410628	0.01965	0.007871	0.0510096	0.364106	0.732329	glycine dehydrogenase [EC:1.4.4.2]	(GenBank) gcvP2; glycine cleavage system protein P2 (A)	ko00630;ko00260;
K00694	0	3.15721e-07	0	0.000323724	0.00455	0.00825761	0.0510096	0.186918	0.632853	cellulose synthase (UDP-forming) [EC:2.4.1.12]	(GenBank) bcsA; UDP-forming cellulose synthase catalytic subunit (A)	ko00500;ko01003;ko02000;ko02026;				K00284	2.6004e-06	0	1.31864e-06	0.010405	0.0332989	0.179832	0.264354	0.0363247	0.535531	glutamate synthase (ferredoxin) [EC:1.4.7.1]	(RefSeq) ferredoxin-dependent glutamate synthase (A)	ko00630;ko00910;
K00697	0	0	0	0.00772928	0.0265386	0.0384143	0.0821554	0.322913	0.682147	trehalose 6-phosphate synthase [EC:2.4.1.15]	(GenBank) trehalose-6-phosphate synthase (A)	ko00500;ko01003;				K00286	2.44789e-05	1.4159e-06	8.5798e-06	0.00620588	0.0265386	0.0180153	0.0658864	0.211999	0.638126	pyrroline-5-carboxylate reductase [EC:1.5.1.2]	(GenBank) pyrroline-5-carboxylate reductase (A)	ko00330;
K00758	0	5.2143e-07	0	0.00101882	0.00851192	0.0575121	0.114154	0.0874604	0.535531	thymidine phosphorylase [EC:2.4.2.4]	(RefSeq) deoA; thymidine phosphorylase (A)	ko00240;ko00983;ko05219;				K00290	6.44401e-05	4.36141e-07	1.26399e-05	5.18194e-05	0.00199269	0.000323458	0.00552729	0.00846007	0.535531	saccharopine dehydrogenase (NAD+, L-lysine forming) [EC:1.5.1.7]	(GenBank) saccharopine dehydrogenase (A)	ko00300;ko00310;
K00795	0	0	0	0.00772928	0.0265386	0.0180966	0.0658864	0.554355	0.829804	farnesyl diphosphate synthase [EC:2.5.1.1 2.5.1.10]	(GenBank) ispA; geranyl diphosphate synthase / farnesyl diphosphate synthase (A)	ko01006;ko00900;				K00294	4.90719e-06	0	0	0.000806948	0.0083833	0.00368434	0.0321153	0.0636151	0.535531	1-pyrroline-5-carboxylate dehydrogenase [EC:1.2.1.88]	(GenBank) putative delta-1-pyrroline-5-carboxylate dehydrogenase (A)	ko00250;ko00330;
K00799	0	1.37715e-06	0	0.000994256	0.0083833	0.0180966	0.0658864	0.249247	0.65528	glutathione S-transferase [EC:2.5.1.18]	(GenBank) conserved hypothetical protein (A)	ko00480;ko00980;ko00982;ko00983;ko02000;ko05200;ko05204;ko05225;ko05418;ko01524;				K00297	3.3829e-05	1.30037e-06	8.93276e-06	0.00779199	0.0266737	0.0250382	0.0821554	0.231187	0.652699	methylenetetrahydrofolate reductase (NADPH) [EC:1.5.1.20]	(GenBank) 5,10-methylenetetrahydrofolate reductase (A)	ko00720;ko00670;ko01523;
K00832	0	4.89957e-07	0	0.000994256	0.0083833	0.00825761	0.0510096	0.371369	0.733033	aromatic-amino-acid transaminase [EC:2.6.1.57]	(GenBank) aromatic amino acid aminotransferase (A)	ko00270;ko00350;ko00360;ko00400;ko01007;ko00950;ko00960;ko00401;				K00342	9.63311e-06	9.56191e-07	4.11556e-06	0.0107413	0.0342792	0.177598	0.261674	0.15483	0.588484	NADH-quinone oxidoreductase subunit M [EC:1.6.5.3]	(GenBank) NADH-ubiquinone oxidoreductase chain M (A)	ko00190;
K00835	0	3.26138e-07	0	0.000994256	0.0083833	0.00825761	0.0510096	0.371369	0.733033	valine--pyruvate aminotransferase [EC:2.6.1.66]	(GenBank) avtA; valine--pyruvate aminotransferase (A)	ko00290;ko01007;				K00346	4.69245e-05	3.74625e-07	2.79995e-06	0.000412181	0.00521791	0.00197771	0.0211019	0.125419	0.5383	Na+-transporting NADH:ubiquinone oxidoreductase subunit A [EC:1.6.5.8]	(GenBank) Na(+)-translocating NADH-quinone reductase subunit A (A)	ko99982;
K00840	0	0	0	0.0198882	0.0462539	0.0384143	0.0821554	0.694475	0.905776	succinylornithine aminotransferase [EC:2.6.1.81]	(GenBank) putative succinylornithine transaminase (A)	ko00330;ko01007;				K00347	6.67436e-05	0	3.39842e-06	9.1236e-05	0.00239626	0.000360389	0.00604261	0.0495645	0.535531	Na+-transporting NADH:ubiquinone oxidoreductase subunit B [EC:1.6.5.8]	(GenBank) NADH:ubiquinone oxidoreductase (A)	ko99982;
K00851	0	2.90542e-07	0	0.00285571	0.0147132	0.0180966	0.0658864	0.337431	0.70115	gluconokinase [EC:2.7.1.12]	(GenBank) gntK; gluconate kinase 1 (A)	ko00030;				K00348	3.29631e-05	9.33835e-07	2.5892e-06	0.0115214	0.0366152	0.0306433	0.0821554	0.312995	0.674181	Na+-transporting NADH:ubiquinone oxidoreductase subunit C [EC:1.6.5.8]	(GenBank) NADH:ubiquinone oxidoreductase, subunit C (A)	ko99982;
K00867	0	3.98238e-08	1.43147e-07	0.00285571	0.0147132	0.000609132	0.00873546	0.938931	1	type I pantothenate kinase [EC:2.7.1.33]	(GenBank) pantothenate kinase (A)	ko00770;				K00349	6.54118e-05	5.27127e-07	3.25569e-06	0.000148713	0.0029919	0.000419971	0.00673766	0.10283	0.535531	Na+-transporting NADH:ubiquinone oxidoreductase subunit D [EC:1.6.5.8]	(GenBank) NADH:ubiquinone oxidoreductase subunit D (A)	ko99982;
K00879	0	0	0	0.00772928	0.0265386	0.0384143	0.0821554	0.449707	0.744775	L-fuculokinase [EC:2.7.1.51]	(RefSeq) fucK; L-fuculokinase (A)	ko00051;				K00350	4.91493e-05	0	5.30115e-06	0.000166458	0.00316963	0.000904652	0.0115609	0.0440707	0.535531	Na+-transporting NADH:ubiquinone oxidoreductase subunit E [EC:1.6.5.8]	(GenBank) Na(+)-translocating NADH-quinone reductase subunit E (A)	ko99982;
K00883	0	0	0	0.00772928	0.0265386	0.0180966	0.0658864	0.672792	0.902796	2-dehydro-3-deoxygalactonokinase [EC:2.7.1.58]	(GenBank) putative conserved hypothetical protein (A)	ko00052;				K00351	5.8903e-05	0	4.45511e-06	0.000136539	0.00282381	0.000140358	0.0030096	0.0378772	0.535531	Na+-transporting NADH:ubiquinone oxidoreductase subunit F [EC:1.6.5.8]	(GenBank) Na(+)-translocating NADH-quinone reductase subunit F (A)	ko99982;
K00897	0	1.83891e-07	0	0.000994256	0.0083833	0.00825761	0.0510096	0.0738045	0.535531	kanamycin kinase [EC:2.7.1.95]	(RefSeq) aminoglycoside phosphotransferase (A)	ko01504;				K00382	3.95024e-05	3.81879e-06	8.25325e-06	0.0136764	0.0425177	0.0648952	0.126777	0.714226	0.917024	dihydrolipoamide dehydrogenase [EC:1.8.1.4]	(GenBank) lpdV; Branched-chain alpha-keto acid dehydrogenase E3subunit (A)	ko00010;ko00020;ko00620;ko00630;ko00640;ko00260;ko00280;ko04147;
K00932	0	2.63447e-07	0	0.00285571	0.0147132	0.0384143	0.0821554	0.382776	0.733033	propionate kinase [EC:2.7.2.15]	(GenBank) propionate/acetate kinase (A)	ko00640;				K00384	6.9433e-05	2.91828e-06	9.92466e-06	0.000229075	0.00379241	0.000112534	0.00268397	0.316871	0.677566	thioredoxin reductase (NADPH) [EC:1.8.1.9]	(GenBank) trxB; Thioredoxin reductase (A)	ko00450;
K00982	0	3.49181e-07	0	0.000994256	0.0083833	0.00825761	0.0510096	0.494241	0.782448	[glutamine synthetase] adenylyltransferase / [glutamine synthetase]-adenylyl-L-tyrosine phosphorylase [EC:2.7.7.42 2.7.7.89]	(GenBank) glnE; glutamate-ammonia ligase adenylyltransferase (A)	ko99975;				K00399	0	0	0	0.0173323	0.0462539	0.00825761	0.0510096	NA	NA	methyl-coenzyme M reductase alpha subunit [EC:2.8.4.1]	(GenBank) methyl-coenzyme M reductase alpha subunit McrA (A)	ko00680;
K00984	0	4.997e-07	0	0.000994256	0.0083833	0.0797252	0.142287	0.0672424	0.535531	streptomycin 3"-adenylyltransferase [EC:2.7.7.47]	(GenBank) adenylyltransferase (A)	ko01504;				K00401	0	0	0	0.0173323	0.0462539	0.00825761	0.0510096	NA	NA	methyl-coenzyme M reductase beta subunit [EC:2.8.4.1]	(GenBank) methyl-coenzyme M reductase (A)	ko00680;
K00990	0	0	0	0.00772928	0.0265386	0.00825761	0.0510096	1	1	[protein-PII] uridylyltransferase [EC:2.7.7.59]	(GenBank) glnD; PII uridylyl-transferase (A)	ko02020;				K00425	4.81224e-05	2.6431e-06	6.80762e-06	0.00139077	0.0110153	0.000478141	0.00742614	0.788286	0.942749	cytochrome d ubiquinol oxidase subunit I [EC:1.10.3.14]	(GenBank) Cytochrome d ubiquinol oxidase subunit I (A)	ko00190;ko02020;
K01011	0	3.92775e-07	0	0.000994256	0.0083833	0.0180966	0.0658864	0.227906	0.650487	thiosulfate/3-mercaptopyruvate sulfurtransferase [EC:2.8.1.1 2.8.1.2]	(GenBank) sseA; 3-mercaptopyruvate sulfurtransferase (A)	ko00920;ko00270;ko04122;				K00426	3.34895e-05	2.72472e-06	7.13637e-06	0.0058274	0.0262894	0.00321648	0.0311498	0.980476	1	cytochrome d ubiquinol oxidase subunit II [EC:1.10.3.14]	(GenBank) Cytochrome d ubiquinol oxidase subunit II (A)	ko00190;ko02020;
K01061	0	6.53078e-07	2.14821e-07	0.000994256	0.0083833	0.000230881	0.00427273	0.688731	0.905776	carboxymethylenebutenolidase [EC:3.1.1.45]	(GenBank) putative dienelactone hydrolase (A)	ko00364;ko00361;ko00623;				K00525	3.27768e-05	3.02542e-06	1.20282e-05	0.00211737	0.0147132	0.0453339	0.0945251	0.182761	0.632853	ribonucleoside-diphosphate reductase alpha chain [EC:1.17.4.1]	(GenBank) nrdA; ribonucleotide-diphosphate reductase subunit alpha (A)	ko00230;ko00240;ko03400;
K01069	0	0	0	0.0198882	0.0462539	0.0384143	0.0821554	0.650391	0.88208	hydroxyacylglutathione hydrolase [EC:3.1.2.6]	(GenBank) putative hydroxyacylglutathione hydrolase (A)	ko00620;				K00528	3.96633e-05	0	5.16514e-06	6.04046e-05	0.00206007	0.000135409	0.0030096	0.0391001	0.535531	ferredoxin--NADP+ reductase [EC:1.18.1.2]	(GenBank) Ferredoxin--NADP reductase (A)	ko99982;
K01070	0	5.08401e-07	0	0.000323724	0.00455	0.00825761	0.0510096	0.186918	0.632853	S-formylglutathione hydrolase [EC:3.1.2.12]	(GenBank) S-formylglutathione hydrolase (A)	ko00680;				K00554	2.75498e-05	1.74635e-06	1.04909e-05	0.00673284	0.0265386	0.0555296	0.112676	0.129783	0.547079	tRNA (guanine37-N1)-methyltransferase [EC:2.1.1.228]	(GenBank) trmD; tRNA (guanine-N(1)-)-methyltransferase (A)	ko03016;
K01085	0	0	0	0.0198882	0.0462539	0.0384143	0.0821554	0.650391	0.88208	glucose-1-phosphatase [EC:3.1.3.10]	(GenBank) agp; glucose-1-phosphatase/inositol phosphatase (A)	ko00010;				K00560	4.38748e-05	1.83062e-06	1.04554e-05	0.00675808	0.0265386	0.011256	0.064693	0.102074	0.535531	thymidylate synthase [EC:2.1.1.45]	(GenBank) Thymidylate synthase 1 (A)	ko00240;ko00670;ko01523;
K01087	0	4.15411e-07	0	0.000994256	0.0083833	0.0384143	0.0821554	0.170574	0.614091	trehalose 6-phosphate phosphatase [EC:3.1.3.12]	(GenBank) trehalose phosphatase (A)	ko00500;				K00566	2.50534e-05	3.29175e-06	1.79934e-05	0.0179369	0.0462539	0.136974	0.223366	0.21312	0.638126	tRNA-uridine 2-sulfurtransferase [EC:2.8.1.13]	(GenBank) tRNA (5-methylaminomethyl-2-thiouridylate)-methyltransferase (A)	ko03016;ko04122;
K01138	0	6.58551e-07	0	0.000827516	0.0083833	0.0252389	0.0821554	0.170217	0.614091	uncharacterized sulfatase [EC:3.1.6.-]	(GenBank) ydeN; putative sulfatase (A)	ko99994;				K00575	1.16931e-05	0	4.64933e-07	0.000660648	0.00738182	0.000660459	0.00925082	0.400164	0.733033	chemotaxis protein methyltransferase CheR [EC:2.1.1.80]	(GenBank) cheR; MCP protein methyltransferase (A)	ko02020;ko02030;ko02035;
K01139	0	0	0	0.00772928	0.0265386	0.0180966	0.0658864	0.592693	0.853845	GTP diphosphokinase / guanosine-3',5'-bis(diphosphate) 3'-diphosphatase [EC:2.7.6.5 3.1.7.2]	(GenBank) spoT; guanosine-3',5'-bis(diphosphate) 3'-pyrophosphohydrolase (A)	ko00230;ko03009;				K00595	7.81624e-06	0	1.69158e-06	0.00223929	0.0147132	0.0408346	0.0866537	0.0354376	0.535531	precorrin-6Y C5,15-methyltransferase (decarboxylating) [EC:2.1.1.132]	(GenBank) precorrin-6y C5,15-methyltransferase (decarboxylating), CbiE subunit (A)	ko00860;
K01141	0	0	0	0.00772928	0.0265386	0.0180966	0.0658864	0.592693	0.853845	exodeoxyribonuclease I [EC:3.1.11.1]	(GenBank) sbcB; exodeoxyribonuclease I (A)	ko03430;ko03400;				K00600	0.000104691	2.64607e-06	9.45491e-06	0.000104545	0.00246272	5.61897e-05	0.00180292	0.149773	0.582101	glycine hydroxymethyltransferase [EC:2.1.2.1]	(RefSeq) serine hydroxymethyltransferase (A)	ko00630;ko00680;ko00260;ko00460;ko00670;ko01523;
K01143	0	0	0	0.0198882	0.0462539	0.164394	0.244971	0.191181	0.632853	exodeoxyribonuclease (lambda-induced) [EC:3.1.11.3]	(GenBank) putative exonuclease encoded by prophage CP-933K (A)	ko99976;				K00602	0.000116141	1.84337e-06	1.67989e-05	0.000127627	0.00270026	0.00069555	0.00945778	0.053783	0.535531	phosphoribosylaminoimidazolecarboxamide formyltransferase / IMP cyclohydrolase [EC:2.1.2.3 3.5.4.10]	(GenBank) purH; Bifunctional purine biosynthesis protein purH (A)	ko00230;ko00670;ko04147;ko01523;
K01146	0	0	0	0.00772928	0.0265386	0.0384143	0.0821554	0.485329	0.77236	protein Xni	(GenBank) xni; exonuclease IX (A)	ko99976;				K00603	2.80038e-05	0	3.30095e-06	0.000433095	0.00542259	0.00368678	0.0321153	0.0236982	0.535531	glutamate formiminotransferase [EC:2.1.2.5]	(GenBank) glutamate formiminotransferase (A)	ko00340;ko00670;
K01150	0	0	0	0.0198882	0.0462539	0.0384143	0.0821554	0.650391	0.88208	deoxyribonuclease I [EC:3.1.21.1]	(GenBank) endA; Endonuclease I (A)	ko99976;				K00605	0.000101555	1.97446e-06	6.06101e-06	0.000484151	0.00573204	0.000478141	0.00742614	0.392864	0.733033	aminomethyltransferase [EC:2.1.2.10]	(RefSeq) gcvT2; glycine cleavage system protein T2 (A)	ko00630;ko00260;ko00670;
K01160	0	1.20008e-06	0	0.00285571	0.0147132	0.0797252	0.142287	0.109814	0.535531	crossover junction endodeoxyribonuclease RusA [EC:3.1.22.4]	(GenBank) rusA; Crossover junction endodeoxyribonuclease (A)	ko03400;				K00606	4.72808e-05	1.73801e-06	7.15063e-06	0.0013697	0.0109432	0.000904652	0.0115609	0.229396	0.651886	3-methyl-2-oxobutanoate hydroxymethyltransferase [EC:2.1.2.11]	(GenBank) panB; 3-methyl-2-oxobutanoate hydroxymethyltransferase (A)	ko00770;
K01169	0	8.27515e-08	0	0.00285571	0.0147132	0.0384143	0.0821554	0.22603	0.650424	ribonuclease I (enterobacter ribonuclease) [EC:3.1.27.6]	(GenBank) rna; ribonuclease I (A)	ko03016;				K00609	5.81998e-05	1.72588e-06	8.33482e-06	0.000277138	0.00429329	0.00069555	0.00945778	0.053783	0.535531	aspartate carbamoyltransferase catalytic subunit [EC:2.1.3.2]	(RefSeq) aspartate carbamoyltransferase catalytic chain (A)	ko00240;ko00250;
K01175	0	0	0	0.0198882	0.0462539	0.0384143	0.0821554	0.694475	0.905776	esterase [EC:3.1.-.-]	(GenBank) acyl-CoA esterase (A)	ko99999;				K00610	3.75639e-05	1.32657e-06	8.71097e-06	0.00601001	0.0265386	0.0237713	0.0821554	0.0773825	0.535531	aspartate carbamoyltransferase regulatory subunit	(RefSeq) aspartate carbamoyltransferase regulatory chain (A)	ko00240;ko00250;
K01185	0	2.62366e-06	5.22149e-06	0.000127275	0.00270026	9.83997e-05	0.00250779	0.750379	0.930274	lysozyme [EC:3.2.1.17]	(GenBank) Lysozyme (A)	ko99999;				K00611	2.59647e-05	6.61816e-07	7.66539e-06	0.00867532	0.0287083	0.00882006	0.0538869	0.175902	0.62338	ornithine carbamoyltransferase [EC:2.1.3.3]	(GenBank) Ornithine carbamoyltransferase chain I (EC213 3) (A)	ko00220;
K01194	0	1.33284e-07	0	0.00285571	0.0147132	0.00825761	0.0510096	0.61068	0.858868	alpha,alpha-trehalase [EC:3.2.1.28]	(GenBank) Alpha,alpha-trehalase (A)	ko00500;ko00537;				K00613	0	0	0	0.00860435	0.0285355	0.00362535	0.0321153	NA	NA	glycine amidinotransferase [EC:2.1.4.1]	(GenBank) Amidinotransferase (A)	ko00260;ko00330;
K01226	0	3.83948e-07	0	0.000994256	0.0083833	0.00362535	0.0321153	0.484745	0.77236	trehalose-6-phosphate hydrolase [EC:3.2.1.93]	(RefSeq) treA; alpha,alpha-phosphotrehalase (A)	ko00500;				K00615	0.000173963	2.33731e-06	1.98833e-05	0.000155455	0.0029919	5.61897e-05	0.00180292	0.136626	0.558879	transketolase [EC:2.2.1.1]	(GenBank) tktB; putative transketolase (A)	ko00030;ko00710;ko01051;
K01250	0	1.18182e-07	0	0.00285571	0.0147132	0.0384143	0.0821554	0.272191	0.65528	pyrimidine-specific ribonucleoside hydrolase [EC:3.2.-.-]	(GenBank) rihA; ribonucleoside hydrolase 1,Pyrimidine-specific ribonucleoside hydrolase rihA,ribonucleoside hydrolase 1,Inosine-uridine preferring nucleoside hydrolase (A)	ko99984;				K00616	9.22403e-05	3.6793e-06	1.04552e-05	0.000402899	0.00511457	0.000215063	0.0040133	0.509809	0.793597	transaldolase [EC:2.2.1.2]	(GenBank) transaldolase (A)	ko00030;
K01286	0	0	0	0.0198882	0.0462539	0.350648	0.42074	0.0663911	0.535531	D-alanyl-D-alanine carboxypeptidase [EC:3.4.16.4]	(GenBank) dacB; D-alanyl-D-alanine carboxypeptidase (penicillin-binding protein 5) (A)	ko99992;				K00620	1.25417e-05	0	2.04438e-06	0.000843254	0.0083833	0.0497942	0.102911	0.00676845	0.535531	glutamate N-acetyltransferase / amino-acid N-acetyltransferase [EC:2.3.1.35 2.3.1.1]	(GenBank) argJ; bifunctional ornithine (A)	ko00220;
K01407	0	0	0	0.0198882	0.0462539	0.0384143	0.0821554	0.694475	0.905776	protease III [EC:3.4.24.55]	(GenBank) ptrA; Protease 3 (A)	ko01002;				K00625	8.96961e-05	8.41417e-07	9.25507e-06	5.5364e-05	0.00199269	0.000140358	0.0030096	0.0664429	0.535531	phosphate acetyltransferase [EC:2.3.1.8]	(GenBank) eutD; phosphotransacetylase (A)	ko00620;ko00640;ko00720;ko00680;ko00430;
K01414	0	2.14592e-07	0	0.0103451	0.0332469	0.065762	0.127355	0.365763	0.732329	oligopeptidase A [EC:3.4.24.70]	(RefSeq) oligopeptidase A (A)	ko01002;				K00626	0.000153977	1.22274e-06	2.24726e-06	4.49166e-05	0.00196525	1.57075e-05	0.000871237	0.980281	1	acetyl-CoA C-acetyltransferase [EC:2.3.1.9]	(GenBank) acyl-CoA thiolase (A)	ko00620;ko00630;ko00640;ko00650;ko00720;ko00071;ko00072;ko00280;ko00310;ko00380;ko00900;ko00362;ko02020;ko04147;
K01419	0	2.1492e-07	0	0.00285571	0.0147132	0.00362535	0.0321153	0.6174	0.863791	ATP-dependent HslUV protease, peptidase subunit HslV [EC:3.4.25.2]	(GenBank) ATP-dependent protease subunit HslV (A)	ko01002;				K00634	1.608e-05	0	2.17311e-06	0.00159489	0.0124592	0.0416539	0.0881709	0.038588	0.535531	phosphate butyryltransferase [EC:2.3.1.19]	(GenBank) phosphate butyryltransferase (A)	ko00650;
K01460	0	0	0	0.00772928	0.0265386	0.0180966	0.0658864	0.592693	0.853845	glutathionylspermidine amidase/synthetase [EC:3.5.1.78 6.3.1.8]	(GenBank) gsp_1; Bifunctional glutathionylspermidine synthetase/amidase,Bifunctional glutathionylspermidine synthetase/amidase,bifunctional glutathionylspermidine amidase/glutathionylspermidine synthetase,Glutathionylspermidine synthase (A)	ko00480;				K00639	0.000190534	2.79752e-06	9.37497e-06	0.000277138	0.00429329	0.000140358	0.0030096	0.195715	0.632853	glycine C-acetyltransferase [EC:2.3.1.29]	(GenBank) 2-amino-3-ketobutyrate CoA ligase (A)	ko00260;ko01007;
K01466	0	2.2951e-07	0	0.00285571	0.0147132	0.00825761	0.0510096	0.469396	0.764066	allantoinase [EC:3.5.2.5]	(GenBank) allB; allantoinase (A)	ko00230;				K00640	3.17511e-05	1.53758e-06	1.17249e-05	0.00959505	0.031321	0.0329436	0.0821554	0.164072	0.604467	serine O-acetyltransferase [EC:2.3.1.30]	(GenBank) serine acetyltransferase (A)	ko00920;ko00270;ko05111;
K01467	0	1.10195e-07	0	0.00285571	0.0147132	0.00362535	0.0321153	0.693306	0.905776	beta-lactamase class C [EC:3.5.2.6]	(GenBank) beta-lactamase (A)	ko02020;ko01501;				K00645	3.28068e-05	1.18638e-06	8.95611e-06	0.000981854	0.0083833	0.00479007	0.0393439	0.135487	0.558879	[acyl-carrier-protein] S-malonyltransferase [EC:2.3.1.39]	(GenBank) fabD; malonyl-CoA--acyl carrier protein transacylase (A)	ko00061;ko01004;ko00333;
K01479	0	0	0	0.0198882	0.0462539	NA	NA	0.0198882	0.535531	formiminoglutamase [EC:3.5.3.8]	(GenBank) formimidoylglutamase (A)	ko00340;				K00648	0.000102342	3.61174e-06	8.44514e-06	1.59918e-05	0.00196525	0.000215063	0.0040133	0.32904	0.689684	3-oxoacyl-[acyl-carrier-protein] synthase III [EC:2.3.1.180]	(GenBank) Beta-ketoacyl-ACP synthase III (A)	ko00061;ko01004;
K01484	0	0	0	0.00772928	0.0265386	0.0180966	0.0658864	0.714358	0.917024	succinylarginine dihydrolase [EC:3.5.3.23]	(GenBank) N-succinylarginine dihydrolase (A)	ko00330;				K00651	1.90801e-05	1.07268e-06	1.01391e-05	0.0145463	0.0448257	0.0648952	0.126777	0.0785253	0.535531	homoserine O-succinyltransferase [EC:2.3.1.46]	(GenBank) homoserine O-succinyltransferase (A)	ko00920;ko00270;
K01485	0	1.9169e-07	0	0.00860435	0.0285355	0.0575121	0.114154	0.49323	0.782205	cytosine deaminase [EC:3.5.4.1]	(GenBank) cytosine deaminase (A)	ko00240;ko00330;				K00652	2.29825e-05	1.12839e-06	9.32765e-06	0.00831605	0.0282141	0.0929479	0.162186	0.10681	0.535531	8-amino-7-oxononanoate synthase [EC:2.3.1.47]	(GenBank) 8-amino-7-oxononanoate synthase (A)	ko01007;ko00780;
K01521	0	1.04704e-07	0	0.00285571	0.0147132	0.0384143	0.0821554	0.248361	0.65528	CDP-diacylglycerol pyrophosphatase [EC:3.6.1.26]	(GenBank) hypothetical protein (A)	ko00564;				K00655	2.96655e-05	1.2146e-06	9.48456e-06	0.0058274	0.0262894	0.012799	0.0658864	0.0830457	0.535531	1-acyl-sn-glycerol-3-phosphate acyltransferase [EC:2.3.1.51]	(GenBank) 1-acyl-sn-glycerol-3-phosphate acyltransferase (A)	ko00561;ko00564;ko01004;
K01525	0	0	0	0.00772928	0.0265386	0.0180966	0.0658864	0.554355	0.829804	bis(5'-nucleosyl)-tetraphosphatase (symmetrical) [EC:3.6.1.41]	(RefSeq) apaH; diadenosine tetraphosphatase (A)	ko00230;				K00656	0.000139546	3.79214e-06	1.71545e-05	0.000580484	0.00658266	0.000140358	0.0030096	0.21312	0.638126	formate C-acetyltransferase [EC:2.3.1.54]	(GenBank) formate acetyltransferase (A)	ko00620;ko00640;ko00650;
K01531	0	1.45912e-06	1.33257e-06	0.00631427	0.0265386	0.00952612	0.0571055	0.744826	0.927929	Mg2+-importing ATPase [EC:3.6.3.2]	(GenBank) magnesium ABC transporter ATPase (A)	ko99982;				K00666	1.45298e-05	1.66003e-06	4.02143e-06	0.0200789	0.0465317	0.105351	0.180163	0.365213	0.732329	fatty-acyl-CoA synthase [EC:6.2.1.-]	(GenBank) AMP-binding enzyme family protein (A)	ko01004;
K01545	0	0	0	0.00772928	0.0265386	0.0797252	0.142287	0.290279	0.65528	K+-transporting ATPase ATPase F chain	(GenBank) ATPase (A)	ko02020;				K00677	5.82135e-05	2.20879e-06	1.00872e-05	0.000580484	0.00658266	0.00315538	0.0307943	0.179375	0.62933	UDP-N-acetylglucosamine acyltransferase [EC:2.3.1.129]	(GenBank) lpxA; acyl-[acyl-carrier-protein]--UDP-N-acetylglucosam O-acyltransferase (A)	ko00540;ko01005;ko01503;
K01546	0	2.27042e-06	7.08854e-06	0.00013919	0.00286531	1.13976e-05	0.000846804	0.316871	0.677566	K+-transporting ATPase ATPase A chain [EC:3.6.3.12]	(GenBank) potassium-transporting ATPase subunit A (A)	ko02020;				K00688	0.000115848	1.90626e-06	1.70012e-05	0.000484151	0.00573204	0.000577781	0.00847666	0.0672362	0.535531	glycogen phosphorylase [EC:2.4.1.1]	(GenBank) maltodextrin phosphorylase (A)	ko00500;ko04217;ko02026;ko04910;ko04922;ko04931;
K01547	0	1.71013e-06	7.75689e-06	0.000241694	0.0039448	1.34121e-05	0.000871237	0.195715	0.632853	K+-transporting ATPase ATPase B chain [EC:3.6.3.12]	(GenBank) kdpb3; Potassium-transporting ATPase B chain (A)	ko02020;				K00700	8.2186e-05	1.47324e-06	9.74835e-06	0.000332427	0.00455	0.000112534	0.00268397	0.0965994	0.535531	1,4-alpha-glucan branching enzyme [EC:2.4.1.18]	(GenBank) glgB; 1,4-alpha-glucan-branching enzyme (Glycogen-branching enzyme) (BE) (1,4-alpha-D-glucan:1,4-alpha-D-glucan 6-glucosyl-transferase) (A)	ko00500;ko04147;
K01548	0	9.81447e-07	5.38463e-06	0.00446046	0.02095	0.000584763	0.00855097	0.28787	0.65528	K+-transporting ATPase ATPase C chain [EC:3.6.3.12]	(GenBank) kdpC; K+-transporting ATPase, C subunit (A)	ko02020;				K00702	2.23663e-05	0	0	0.000127275	0.00270026	0.00569967	0.0446274	0.00860435	0.535531	cellobiose phosphorylase [EC:2.4.1.20]	(GenBank) cellobiose phosphorylase (A)	ko00500;
K01577	0	0	0	0.00772928	0.0265386	0.0180966	0.0658864	0.592693	0.853845	oxalyl-CoA decarboxylase [EC:4.1.1.8]	(GenBank) oxc; predicted oxalyl-CoA decarboxylase (A)	ko00630;				K00703	0.000125608	1.2447e-06	1.06295e-05	6.91409e-05	0.00213695	0.000160056	0.00338318	0.135487	0.558879	starch synthase [EC:2.4.1.21]	(GenBank) glgA; glycogen synthase (A)	ko00500;ko01003;ko02026;
K01581	0	5.972e-07	2.53223e-07	0.00883483	0.0291307	0.0315367	0.0821554	0.495219	0.783181	ornithine decarboxylase [EC:4.1.1.17]	(GenBank) ornithine decarboxylase (A)	ko00330;ko00480;				K00705	3.76174e-05	1.48842e-06	8.61709e-06	0.00419305	0.0199815	0.0224711	0.078983	0.162069	0.604467	4-alpha-glucanotransferase [EC:2.4.1.25]	(GenBank) malQ; 4-alpha-glucanotransferase (A)	ko00500;
K01582	0	4.79331e-07	0	0.000994256	0.0083833	0.0180966	0.0658864	0.189199	0.632853	lysine decarboxylase [EC:4.1.1.18]	(GenBank) ldcC; lysine decarboxylase 2, constitutive (A)	ko00310;ko00960;				K00721	2.46343e-05	0	5.27264e-06	0.000660648	0.00738182	0.0309418	0.0821554	0.0151612	0.535531	dolichol-phosphate mannosyltransferase [EC:2.4.1.83]	(GenBank) ppm1; Polyprenol-phosphate-mannose synthase domain 1 (A)	ko01003;ko00510;
K01584	0	0	0	0.00772928	0.0265386	0.0180966	0.0658864	0.632203	0.876703	arginine decarboxylase [EC:4.1.1.19]	(GenBank) probable Orn/Arg/Lys decarboxylase (A)	ko00330;				K00756	7.98207e-06	0	6.98521e-07	0.019745	0.0462539	0.0462416	0.0962826	0.121501	0.535531	pyrimidine-nucleoside phosphorylase [EC:2.4.2.2]	(GenBank) pdp; pyrimidine-nucleoside phosphorylase (A)	ko00240;
K01608	0	2.49776e-07	0	0.00285571	0.0147132	0.0384143	0.0821554	0.382776	0.733033	tartronate-semialdehyde synthase [EC:4.1.1.47]	(GenBank) glyoxylate carboligase (A)	ko00630;				K00757	5.64924e-05	1.30701e-06	6.92948e-06	0.000229075	0.00379241	0.00161194	0.018109	0.230472	0.652504	uridine phosphorylase [EC:2.4.2.3]	(GenBank) uridine phosphorylase (A)	ko00240;ko00983;
K01611	0	4.01969e-07	7.58605e-07	0.0198266	0.0462539	0.0307358	0.0821554	0.667612	0.898754	S-adenosylmethionine decarboxylase [EC:4.1.1.50]	(GenBank) speD; S-adenosylmethionine decarboxylase (A)	ko00270;ko00330;				K00759	2.68157e-05	1.51938e-06	8.13747e-06	0.00367163	0.0180416	0.0648952	0.126777	0.195715	0.632853	adenine phosphoribosyltransferase [EC:2.4.2.7]	(GenBank) adenine phosphoribosyltransferase (A)	ko00230;ko04147;
K01630	0	2.63413e-07	0	0.00285571	0.0147132	0.0180966	0.0658864	0.337431	0.70115	2-dehydro-3-deoxyglucarate aldolase [EC:4.1.2.20]	(GenBank) alpha-dehydro-beta-deoxy-D-glucarate aldolase (A)	ko00053;				K00760	4.18654e-05	1.74144e-06	1.04601e-05	0.0136764	0.0425177	0.0180153	0.0658864	0.2127	0.638126	hypoxanthine phosphoribosyltransferase [EC:2.4.2.8]	(GenBank) hpt_2; hypoxanthine-guanine phosphoribosyltransferase (A)	ko00230;ko00983;
K01631	0	0	0	0.00772928	0.0265386	0.0180966	0.0658864	0.517272	0.796058	2-dehydro-3-deoxyphosphogalactonate aldolase [EC:4.1.2.21]	(GenBank) dgoA; 2-oxo-3-deoxygalactonate 6-phosphate aldolase (A)	ko00052;				K00761	5.23092e-05	1.4086e-06	9.51647e-06	0.000155455	0.0029919	0.000904652	0.0115609	0.195304	0.632853	uracil phosphoribosyltransferase [EC:2.4.2.9]	(GenBank) upp; uracil phosphoribosyltransferase (A)	ko00240;
K01637	0	3.56005e-07	0	0.00285571	0.0147132	0.0180966	0.0658864	0.337431	0.70115	isocitrate lyase [EC:4.1.3.1]	(GenBank) isocitrate lyase (A)	ko00630;				K00762	0.000175274	2.12708e-06	1.89906e-05	0.000277138	0.00429329	0.000174139	0.00342141	0.074732	0.535531	orotate phosphoribosyltransferase [EC:2.4.2.10]	(GenBank) pyrE; orotate phosphoribosyltransferase (A)	ko00240;
K01638	0	2.50442e-07	0	0.0175897	0.0462539	0.0965181	0.167303	0.426724	0.741243	malate synthase [EC:2.3.3.9]	(GenBank) Malate synthase A (A)	ko00620;ko00630;				K00764	4.58273e-05	2.35985e-06	1.76379e-05	0.00268785	0.0147132	0.0209023	0.0747589	0.053783	0.535531	amidophosphoribosyltransferase [EC:2.4.2.14]	(GenBank) purF; amidophosphoribosyltransferase (PRPP amidotransferase) (A)	ko00230;ko00250;ko01002;
K01659	0	0	0	0.0198882	0.0462539	0.0180966	0.0658864	0.976806	1	2-methylcitrate synthase [EC:2.3.3.5]	(GenBank) prpC; 2-methylcitrate synthase (A)	ko00640;				K00765	2.60983e-05	1.00271e-06	9.87381e-06	0.00580491	0.0262894	0.106446	0.181617	0.0633045	0.535531	ATP phosphoribosyltransferase [EC:2.4.2.17]	(GenBank) ATP phosphoribosyltransferase catalytic subunit (A)	ko00340;
K01664	0	0	0	0.00772928	0.0265386	0.00825761	0.0510096	0.956286	1	para-aminobenzoate synthetase component II [EC:2.6.1.85]	(GenBank) pabA; para-aminobenzoate synthase component II (A)	ko00790;				K00767	8.87387e-05	1.32523e-06	1.29483e-05	0.000187642	0.0033991	0.000264303	0.00471516	0.0633045	0.535531	nicotinate-nucleotide pyrophosphorylase (carboxylating) [EC:2.4.2.19]	(GenBank) nadC; quinolinate phosphoribosyltransferase (A)	ko00760;
K01665	0	1.34289e-06	2.57419e-06	0.0171057	0.0462539	0.00896661	0.0545581	0.567518	0.835253	para-aminobenzoate synthetase component I [EC:2.6.1.85]	(GenBank) pabB; p-aminobenzoate synthetase, component I (A)	ko00790;				K00773	4.29413e-05	1.39696e-06	1.14532e-05	0.000987143	0.0083833	0.00166521	0.0183833	0.179375	0.62933	queuine tRNA-ribosyltransferase [EC:2.4.2.29]	(RefSeq) tRNA-guanine transglycosylase (A)	ko03016;
K01669	0	0	0	0.0198882	0.0462539	0.0384143	0.0821554	0.739617	0.92482	deoxyribodipyrimidine photo-lyase [EC:4.1.99.3]	(GenBank) FAD binding domain of DNA photolyase family protein (A)	ko03400;				K00783	2.14747e-05	1.34112e-06	9.59769e-06	0.0156564	0.0462539	0.309474	0.42074	0.0671109	0.535531	23S rRNA (pseudouridine1915-N3)-methyltransferase [EC:2.1.1.177]	(GenBank) 50S rRNA methyltransferase (A)	ko03009;
K01671	0	3.63706e-07	0	0.00285571	0.0147132	0.0384143	0.0821554	0.297541	0.65528	sulfofructosephosphate aldolase [EC:4.1.2.57]	(GenBank) aldolase yihT (A)	ko99981;				K00789	7.66384e-05	2.25376e-06	1.22527e-05	0.00033453	0.00455	0.000577781	0.00847666	0.102074	0.535531	S-adenosylmethionine synthetase [EC:2.5.1.6]	(GenBank) metK; S-adenosylmethionine synthetase (A)	ko00270;
K01682	0	3.58779e-07	0	0.0124089	0.0388414	0.0932729	0.162499	0.226505	0.650487	aconitate hydratase 2 / 2-methylisocitrate dehydratase [EC:4.2.1.3 4.2.1.99]	(GenBank) acnB; aconitate hydrase B (A)	ko00020;ko00630;ko00640;ko00720;				K00790	5.63194e-05	1.60735e-06	1.42233e-05	0.00191426	0.014042	0.00367431	0.0321153	0.0740217	0.535531	UDP-N-acetylglucosamine 1-carboxyvinyltransferase [EC:2.5.1.7]	(GenBank) murA; UDP-N-acetylglucosamine 1-carboxyvinyltransferase (A)	ko00520;ko00550;ko01011;
K01690	0	1.81175e-07	0	0.00285571	0.0147132	0.0180966	0.0658864	0.310551	0.673204	phosphogluconate dehydratase [EC:4.2.1.12]	(GenBank) phosphogluconate dehydratase (A)	ko00030;				K00793	4.82817e-05	8.73039e-07	5.06814e-06	0.000387452	0.00511457	0.00083409	0.0108773	0.0695028	0.535531	riboflavin synthase [EC:2.5.1.9]	(GenBank) Riboflavin synthase (A)	ko00740;
K01716	0	0	0	0.00772928	0.0265386	0.0180966	0.0658864	0.592693	0.853845	3-hydroxyacyl-[acyl-carrier protein] dehydratase / trans-2-decenoyl-[acyl-carrier protein] isomerase [EC:4.2.1.59 5.3.3.14]	(GenBank) fabA; FabA (A)	ko00061;ko01004;				K00794	3.52844e-05	1.75807e-06	9.56975e-06	0.00840549	0.0284964	0.0442294	0.0926553	0.143174	0.57032	6,7-dimethyl-8-ribityllumazine synthase [EC:2.5.1.78]	(GenBank) 6,7-dimethyl-8-ribityllumazine synthase RibH (A)	ko00740;
K01760	0	4.44311e-07	0	0.0147911	0.0452141	0.0219563	0.0773501	0.812949	0.96308	cystathionine beta-lyase [EC:4.4.1.8]	(GenBank) metC; putative cystathionine beta-lyase (A)	ko00270;ko00450;				K00806	3.4591e-05	1.54062e-06	9.20473e-06	0.00534337	0.0245173	0.0213189	0.0759443	0.087185	0.535531	undecaprenyl diphosphate synthase [EC:2.5.1.31]	(GenBank) uppS; di-trans,poly-cis-decaprenylcistransferase (A)	ko01006;ko00900;
K01772	0	0	0	0.0198882	0.0462539	0.0384143	0.0821554	0.785675	0.942749	protoporphyrin/coproporphyrin ferrochelatase [EC:4.99.1.1 4.99.1.9]	(GenBank) ferrochelatase (A)	ko00860;				K00812	6.39235e-05	1.10024e-06	9.22003e-06	0.00012672	0.00270026	0.00493962	0.0397666	0.045107	0.535531	aspartate aminotransferase [EC:2.6.1.1]	(GenBank) aminotransferase (A)	ko00250;ko00270;ko00220;ko00330;ko00350;ko00360;ko00400;ko01007;ko00950;ko00960;ko00401;
K01779	0	2.85543e-07	0	0.0175897	0.0462539	0.0190575	0.0688231	0.732509	0.92482	aspartate racemase [EC:5.1.1.13]	(GenBank) hypothetical protein (A)	ko00250;ko01054;				K00819	7.90281e-06	0	1.19953e-06	0.00121778	0.0099026	0.0451273	0.0944475	0.00924495	0.535531	ornithine--oxo-acid transaminase [EC:2.6.1.13]	(GenBank) rocD; ornithine-oxoacid aminotransferase (A)	ko00330;ko01007;
K01782	0	0	0	0.0198882	0.0462539	0.0384143	0.0821554	0.694475	0.905776	3-hydroxyacyl-CoA dehydrogenase / enoyl-CoA hydratase / 3-hydroxybutyryl-CoA epimerase [EC:1.1.1.35 4.2.1.17 5.1.2.3]	(GenBank) fadJ; multifunctional fatty acid oxidation complex subunit alpha (A)	ko00640;ko00650;ko00071;ko01040;ko00280;ko00310;ko00380;ko00410;ko00903;ko00281;ko00362;ko00930;				K00820	2.74839e-05	1.16284e-06	1.05452e-05	0.0110466	0.0352288	0.0648952	0.126777	0.070579	0.535531	glucosamine--fructose-6-phosphate aminotransferase (isomerizing) [EC:2.6.1.16]	(GenBank) glutamine-fructose-6-phosphate transaminase (isomerizing) (A)	ko00520;ko00250;ko01002;ko04931;
K01792	0	0	0	0.00772928	0.0265386	0.0180966	0.0658864	0.714358	0.917024	glucose-6-phosphate 1-epimerase [EC:5.1.3.15]	(GenBank) aldose epimerase (A)	ko00010;				K00821	3.3659e-05	7.96224e-07	1.07584e-05	0.00225547	0.0147132	0.0161285	0.0658864	0.0658172	0.535531	acetylornithine/N-succinyldiaminopimelate aminotransferase [EC:2.6.1.11 2.6.1.17]	(GenBank) acetylornithine aminotransferase (A)	ko00300;ko00220;ko01007;
K01807	0	1.66035e-06	2.22081e-06	0.00934666	0.0305757	0.0132945	0.0658864	0.804781	0.954396	ribose 5-phosphate isomerase A [EC:5.3.1.6]	(GenBank) ribose 5-phosphate isomerase (A)	ko00030;ko00710;				K00826	0.000105466	1.98142e-06	1.25379e-05	5.66849e-05	0.00199269	5.61897e-05	0.00180292	0.074732	0.535531	branched-chain amino acid aminotransferase [EC:2.6.1.42]	(GenBank) Branched-chain-amino-acid transaminase (A)	ko00270;ko00280;ko00290;ko01007;ko00770;
K01825	0	2.23767e-07	0	0.00860435	0.0285355	0.0575121	0.114154	0.395534	0.733033	3-hydroxyacyl-CoA dehydrogenase / enoyl-CoA hydratase / 3-hydroxybutyryl-CoA epimerase / enoyl-CoA isomerase [EC:1.1.1.35 4.2.1.17 5.1.2.3 5.3.3.8]	(GenBank) fadB; multifunctional fatty acid oxidation complex subunit alpha (A)	ko00640;ko00650;ko00071;ko01040;ko00280;ko00310;ko00380;ko00410;ko00903;ko00281;ko00362;ko00930;				K00831	0.000203716	2.23579e-06	1.30006e-05	4.60134e-05	0.00196525	3.43224e-05	0.00143063	0.0830457	0.535531	phosphoserine aminotransferase [EC:2.6.1.52]	(RefSeq) serC; phosphoserine aminotransferase (A)	ko00680;ko00260;ko01007;ko00750;
K01894	0	0	0	0.0198882	0.0462539	0.0384143	0.0821554	0.694475	0.905776	glutamyl-Q tRNA(Asp) synthetase [EC:6.1.1.-]	(GenBank) gluQ; glutamyl-queuosine tRNA(Asp) synthetase (A)	ko01007;ko03016;				K00845	0.000196704	3.40018e-06	1.41688e-05	4.60134e-05	0.00196525	4.4044e-05	0.00163697	0.124053	0.535531	glucokinase [EC:2.7.1.2]	(GenBank) ROK family protein (putative glucokinase) (A)	ko00010;ko00052;ko00500;ko00520;ko00521;ko00524;
K01902	0	1.49257e-06	1.75547e-06	0.0139574	0.0431564	0.0898161	0.157585	0.504553	0.789456	succinyl-CoA synthetase alpha subunit [EC:6.2.1.5]	(GenBank) sucD; succinyl-CoA synthetase subunit alpha (A)	ko00020;ko00640;ko00660;ko00720;				K00847	3.87902e-05	2.37721e-06	1.73586e-05	0.0104033	0.0332989	0.0814293	0.144864	0.124053	0.535531	fructokinase [EC:2.7.1.4]	(GenBank) carbohydrate kinase family protein (A)	ko00051;ko00500;ko00520;
K01908	0	0	0	0.0198882	0.0462539	0.0384143	0.0821554	0.832495	0.973401	propionyl-CoA synthetase [EC:6.2.1.17]	(RefSeq) prpE; propionyl-CoA synthetase (A)	ko00640;ko01004;				K00849	0.000124249	1.97056e-06	1.50273e-05	6.91409e-05	0.00213695	0.000112534	0.00268397	0.0965994	0.535531	galactokinase [EC:2.7.1.6]	(GenBank) galK; putative galactokinase (A)	ko00052;ko00520;ko04147;
K01910	0	1.80492e-07	0	0.00860435	0.0285355	0.0252389	0.0821554	0.469396	0.764066	[citrate (pro-3S)-lyase] ligase [EC:6.2.1.22]	(GenBank) [citrate [pro-3S]-lyase] ligase (A)	ko02020;				K00850	8.40401e-05	2.09887e-06	1.6714e-05	0.00033453	0.00455	0.000215063	0.0040133	0.0831869	0.535531	6-phosphofructokinase 1 [EC:2.7.1.11]	(GenBank) pfkA; putative 6-phosphofructokinase (A)	ko00010;ko00030;ko00051;ko00052;ko00680;ko01009;ko03019;ko03018;ko04152;ko05230;
K01916	0	0	0	0.00772928	0.0265386	0.0180966	0.0658864	0.414223	0.733033	NAD+ synthase [EC:6.3.1.5]	(GenBank) NAD synthetase (A)	ko00760;				K00854	4.71156e-05	9.29591e-07	9.43898e-06	0.00311038	0.0157413	0.00367431	0.0321153	0.163039	0.604467	xylulokinase [EC:2.7.1.17]	(GenBank) xylulokinase (A)	ko00040;
K01919	0	3.81161e-07	2.42978e-07	0.000994256	0.0083833	0.000609132	0.00873546	0.781116	0.942749	glutamate--cysteine ligase [EC:6.3.2.2]	(GenBank) gshA; gamma-glutamate-cysteine ligase (A)	ko00270;ko00480;				K00857	1.69175e-05	1.25994e-06	6.69117e-06	0.00659907	0.0265386	0.140849	0.228736	0.111677	0.535531	thymidine kinase [EC:2.7.1.21]	(GenBank) thymidine kinase (A)	ko00240;ko00983;
K01920	0	0	0	0.0198882	0.0462539	0.0384143	0.0821554	0.739617	0.92482	glutathione synthase [EC:6.3.2.3]	(GenBank) glutathione synthetase (A)	ko00270;ko00480;				K00864	0.000105797	9.23508e-07	7.89606e-06	6.96729e-05	0.00213695	9.64424e-05	0.00247203	0.271521	0.65528	glycerol kinase [EC:2.7.1.30]	(GenBank) glpK; glycerol kinase (A)	ko00561;ko04147;ko03320;ko04626;
K01974	0	1.23634e-07	0	0.000994256	0.0083833	0.00825761	0.0510096	0.317757	0.677872	RNA 3'-terminal phosphate cyclase (ATP) [EC:6.5.1.4]	(RefSeq) yhgJ; RNA 3'-terminal-phosphate cyclase (A)	ko99973;				K00873	5.55059e-05	2.17604e-06	1.16832e-05	0.00501387	0.0231215	0.00166521	0.0183833	0.293841	0.65528	pyruvate kinase [EC:2.7.1.40]	(GenBank) pyk; pyruvate kinase (A)	ko00010;ko00620;ko00230;ko04131;ko04147;ko04922;ko05230;ko05203;ko04930;ko05165;
K01975	0	0	0	0.00772928	0.0265386	0.0384143	0.0821554	0.415616	0.733033	2'-5' RNA ligase [EC:6.5.1.-]	(GenBank) 2'-5' RNA ligase (A)	ko03016;				K00874	7.70459e-05	1.85165e-06	1.34174e-05	0.000127627	0.00270026	0.00039405	0.00641409	0.0337617	0.535531	2-dehydro-3-deoxygluconokinase [EC:2.7.1.45]	(GenBank) 2-dehydro-3-deoxygluconokinase (A)	ko00030;
K02024	0	5.2152e-07	0	0.000994256	0.0083833	0.0180966	0.0658864	0.2079	0.638126	maltoporin	(GenBank) maltoporin (A)	ko02000;				K00876	0.00010612	2.02959e-06	1.658e-05	8.48054e-05	0.00225707	0.000492974	0.00750397	0.111677	0.535531	uridine kinase [EC:2.7.1.48]	(GenBank) udk; uridine kinase (Uridine monophosphokinase) (Cytidine monophosphokinase) (A)	ko00240;ko00983;
K02037	0	1.89278e-06	8.87337e-06	0.019745	0.0462539	0.000630634	0.00892898	0.129783	0.547079	phosphate transport system permease protein	(GenBank) phosphate ABC transporter permease (A)	ko02000;ko02010;				K00895	7.55078e-05	0	3.65379e-06	3.66497e-05	0.00196525	0.000159249	0.00338214	0.0215221	0.535531	diphosphate-dependent phosphofructokinase [EC:2.7.1.90]	(GenBank) phosphofructokinase (A)	ko00010;ko00030;ko00051;
K02043	0	0	0	0.00772928	0.0265386	0.0384143	0.0821554	0.449707	0.744775	GntR family transcriptional regulator, phosphonate transport system regulatory protein	(GenBank) phnF; PhnF, putative DNA-binding transcriptional regulator of phosphonate uptake and biodegradation (A)	ko03000;				K00912	2.54241e-05	7.09428e-07	5.08244e-06	0.00488811	0.0228412	0.0122683	0.0658864	0.520466	0.800083	tetraacyldisaccharide 4'-kinase [EC:2.7.1.130]	(GenBank) lpxK; Tetraacyldisaccharide 4'-kinase (A)	ko00540;ko01005;
K02048	0	5.61627e-07	2.24425e-07	0.0124089	0.0388414	0.0125514	0.0658864	0.75926	0.938733	sulfate transport system substrate-binding protein	(GenBank) ABC transporter permease (A)	ko00920;ko02000;ko02010;				K00919	2.37333e-05	1.1041e-06	6.51447e-06	0.00959505	0.031321	0.0127818	0.0658864	0.17831	0.62933	4-diphosphocytidyl-2-C-methyl-D-erythritol kinase [EC:2.7.1.148]	(GenBank) kinase (A)	ko00900;
K02062	0	0	0	0.00772928	0.0265386	0.0180966	0.0658864	0.756788	0.936438	thiamine transport system ATP-binding protein	(GenBank) thiQ; thiamine ABC transporter ATP-binding protein (A)	ko02000;ko02010;				K00925	9.75786e-05	2.33512e-06	1.06331e-05	0.000275352	0.00429329	0.000140358	0.0030096	0.171203	0.614091	acetate kinase [EC:2.7.2.1]	(GenBank) acetate kinase (A)	ko00620;ko00640;ko00720;ko00680;ko00430;
K02063	0	0	0	0.0198882	0.0462539	0.0384143	0.0821554	0.694475	0.905776	thiamine transport system permease protein	(GenBank) thiamine transporter membrane protein (A)	ko02000;ko02010;				K00927	0.000265724	2.09217e-06	1.16561e-05	2.98612e-05	0.00196525	8.63861e-07	0.000427073	0.117858	0.535531	phosphoglycerate kinase [EC:2.7.2.3]	(GenBank) phosphoglycerate kinase (A)	ko00010;ko00710;ko04147;
K02079	0	0	0	0.0198882	0.0462539	0.0384143	0.0821554	0.785675	0.942749	N-acetylgalactosamine-6-phosphate deacetylase [EC:3.5.1.25]	(GenBank) agaA; N-acetylglucosamine-6-phosphate deacetylase (GlcNAc 6-P deacetylase) (A)	ko00052;				K00928	6.95186e-05	2.71421e-06	1.32562e-05	0.00117301	0.00955553	0.00270187	0.0271404	0.112556	0.535531	aspartate kinase [EC:2.7.2.4]	(GenBank) aspartate kinase (A)	ko00260;ko00270;ko00300;ko00261;
K02080	0	0	0	0.0198882	0.0462539	0.00362535	0.0321153	0.60255	0.857567	galactosamine-6-phosphate isomerase [EC:5.3.1.-]	(GenBank) putative galactosamine-6-phosphate isomerase (A)	ko00052;				K00929	1.56663e-05	0	2.29692e-06	0.00687446	0.0265386	0.114179	0.19304	0.0333312	0.535531	butyrate kinase [EC:2.7.2.7]	(GenBank) butyrate kinase (A)	ko00650;
K02083	0	9.0611e-08	0	0.00285571	0.0147132	0.0384143	0.0821554	0.297541	0.65528	allantoate deiminase [EC:3.5.3.9]	(GenBank) allC; allantoate amidohydrolase (A)	ko00230;ko01002;				K00930	3.26552e-05	1.90143e-06	1.27452e-05	0.00580491	0.0262894	0.0502224	0.103188	0.053783	0.535531	acetylglutamate kinase [EC:2.7.2.8]	(GenBank) argB; acetylglutamate kinase (A)	ko00220;
K02100	0	0	0	0.00772928	0.0265386	0.0180966	0.0658864	0.756788	0.936438	MFS transporter, SP family, arabinose:H+ symporter	(GenBank) arabinose:proton symporter (A)	ko02000;				K00939	0.000107479	2.0932e-06	1.26251e-05	2.24346e-05	0.00196525	0.000112534	0.00268397	0.0876204	0.535531	adenylate kinase [EC:2.7.4.3]	(GenBank) adk; adenylate kinase (A)	ko00230;ko00730;ko04147;
K02167	0	1.37598e-07	0	0.00285571	0.0147132	0.0384143	0.0821554	0.248361	0.65528	TetR/AcrR family transcriptional regulator, transcriptional repressor of bet genes	(RefSeq) transcriptional regulator BetI (A)	ko03000;				K00940	5.14168e-05	1.89042e-06	5.05182e-06	0.000475521	0.00573204	0.000901069	0.0115609	0.640095	0.88208	nucleoside-diphosphate kinase [EC:2.7.4.6]	(GenBank) Nucleoside diphosphate kinase (A)	ko00230;ko00240;ko00983;ko04131;ko04016;
K02168	0	1.49682e-07	0	0.00285571	0.0147132	0.00825761	0.0510096	0.502939	0.787201	choline/glycine/proline betaine transport protein	(GenBank) choline transporter (A)	ko02000;				K00942	3.58882e-05	1.19821e-06	9.9209e-06	0.00164528	0.0125107	0.011256	0.064693	0.074732	0.535531	guanylate kinase [EC:2.7.4.8]	(GenBank) guanylate kinase (A)	ko00230;
K02169	0	3.09991e-07	3.50418e-06	0.0147181	0.0451421	0.00387193	0.0335317	0.709256	0.917024	malonyl-CoA O-methyltransferase [EC:2.1.1.197]	(GenBank) putative biotin synthesis protein BioC (A)	ko00780;				K00945	2.68705e-05	1.29794e-06	8.45701e-06	0.00268785	0.0147132	0.012799	0.0658864	0.112556	0.535531	CMP/dCMP kinase [EC:2.7.4.25]	(RefSeq) cytidylate kinase (A)	ko00240;
K02170	0	3.29209e-07	0	0.000994256	0.0083833	0.0384143	0.0821554	0.170574	0.614091	pimeloyl-[acyl-carrier protein] methyl ester esterase [EC:3.1.1.85]	(GenBank) carboxylesterase (A)	ko00780;				K00946	2.54461e-05	8.86536e-07	6.17313e-06	0.000481262	0.00573204	0.00420572	0.0359339	0.111677	0.535531	thiamine-monophosphate kinase [EC:2.7.4.16]	(GenBank) hypothetical protein (A)	ko00730;
K02173	0	0	0	0.00772928	0.0265386	0.0384143	0.0821554	0.522425	0.801204	putative kinase	(GenBank) nucleoside triphosphate hydrolase domain-containing protein (A)	ko99987;				K00948	0.000100039	1.68908e-06	1.16024e-05	0.000155455	0.0029919	7.12105e-05	0.00202292	0.149773	0.582101	ribose-phosphate pyrophosphokinase [EC:2.7.6.1]	(GenBank) prs; Putative ribose-phosphate pyrophosphokinase (A)	ko00030;ko00230;
K02194	0	0	0	0.0198882	0.0462539	0.0384143	0.0821554	0.739617	0.92482	heme exporter protein B	(GenBank) ccmB; heme exporter protein CcmB (A)	ko02000;ko02010;				K00951	6.99059e-05	2.11431e-06	1.43623e-05	0.000694426	0.0075202	0.00656805	0.0493988	0.0601414	0.535531	GTP pyrophosphokinase [EC:2.7.6.5]	(GenBank) relA; K00951 GTP pyrophosphokinase (A)	ko00230;
K02195	0	0	0	0.0198882	0.0462539	0.0180966	0.0658864	0.930497	1	heme exporter protein C	(GenBank) ccmC; heme exporter protein CcmC (A)	ko02000;ko02010;				K00954	3.47223e-05	9.03825e-07	8.90839e-06	0.00306492	0.0155457	0.012799	0.0658864	0.0622943	0.535531	pantetheine-phosphate adenylyltransferase [EC:2.7.7.3]	(GenBank) coaD; phosphopantetheine adenylyltransferase (A)	ko00770;
K02197	0	0	0	0.0198882	0.0462539	0.0384143	0.0821554	0.607498	0.857567	cytochrome c-type biogenesis protein CcmE	(GenBank) ccmE; Heme chaperone CcmE (A)	ko99992;				K00962	0.000128419	1.74187e-06	1.11541e-05	6.96729e-05	0.00213695	5.61897e-05	0.00180292	0.0602589	0.535531	polyribonucleotide nucleotidyltransferase [EC:2.7.7.8]	(GenBank) pnp; polyribonucleotide nucleotidyltransferase (A)	ko00230;ko00240;ko03016;ko03019;ko03018;
K02198	0	0	0	0.0198882	0.0462539	0.0384143	0.0821554	0.607498	0.857567	cytochrome c-type biogenesis protein CcmF	(GenBank) c-type cytochrome biogenesis protein CcmF (A)	ko02000;				K00971	6.91925e-05	2.64948e-06	1.47662e-05	0.000694426	0.0075202	0.00479007	0.0393439	0.231187	0.652699	mannose-1-phosphate guanylyltransferase [EC:2.7.7.13]	(GenBank) mannose-1-phosphate guanylyltransferase (A)	ko00051;ko00520;
K02199	0	0	0	0.0198882	0.0462539	0.0384143	0.0821554	0.607498	0.857567	cytochrome c biogenesis protein CcmG, thiol:disulfide interchange protein DsbE	(RefSeq) dsbE; thiol:disulfide interchange protein DsbE (A)	ko03110;				K00972	3.15065e-06	0	0	0.00186558	0.0138404	0.0218832	0.0773501	0.0636151	0.535531	UDP-N-acetylglucosamine/UDP-N-acetylgalactosamine diphosphorylase [EC:2.7.7.23 2.7.7.83]	(GenBank) UDP-glucose pyrophosphorylase (A)	ko00520;
K02200	0	0	0	0.0198882	0.0462539	0.0180966	0.0658864	0.930497	1	cytochrome c-type biogenesis protein CcmH	(GenBank) heme lyase subunit CcmH (A)	ko99992;				K00973	7.63519e-05	6.10024e-06	1.25781e-05	0.000402899	0.00511457	0.00367431	0.0321153	0.213329	0.638126	glucose-1-phosphate thymidylyltransferase [EC:2.7.7.24]	(GenBank) glucose-1-phosphate thymidylyltransferase (A)	ko00523;ko00521;ko00525;
K02255	0	0	0	0.0198882	0.0462539	0.0384143	0.0821554	0.607498	0.857567	ferritin-like protein 2	(RefSeq) ferritin-like protein (A)	ko99994;				K00975	0.000253807	2.78596e-07	7.71049e-06	5.18194e-05	0.00199269	5.72616e-05	0.00182419	0.0711843	0.535531	glucose-1-phosphate adenylyltransferase [EC:2.7.7.27]	(GenBank) ADP-glucose pyrophosphorylase (A)	ko00500;ko00520;ko02026;
K02257	0	0	0	0.00772928	0.0265386	0.0180966	0.0658864	0.554355	0.829804	-	-	ko00190;ko00860;ko01006;ko03029;ko04714;				K00979	3.92968e-05	9.67654e-07	3.48775e-06	0.00351227	0.0173901	0.0178108	0.0658864	0.337186	0.70115	3-deoxy-manno-octulosonate cytidylyltransferase (CMP-KDO synthetase) [EC:2.7.7.38]	(GenBank) 3-deoxy-manno-octulosonate cytidylyltransferase (A)	ko00540;ko01005;
K02297	0	1.19367e-07	0	0.00285571	0.0147132	0.0384143	0.0821554	0.297541	0.65528	cytochrome o ubiquinol oxidase subunit II [EC:1.10.3.10]	(GenBank) cytochrome o ubiquinol oxidase subunit II (A)	ko00190;				K01006	0.000357645	7.97252e-07	1.16345e-05	2.8546e-05	0.00196525	8.63861e-07	0.000427073	0.0272722	0.535531	pyruvate, orthophosphate dikinase [EC:2.7.9.1]	(GenBank) pyruvate, phosphate dikinase (A)	ko00620;ko00710;ko00720;
K02298	0	3.16737e-07	0	0.00285571	0.0147132	0.0180966	0.0658864	0.285123	0.65528	cytochrome o ubiquinol oxidase subunit I [EC:1.10.3.10]	(GenBank) cytochrome ubiquinol oxidase subunit I (A)	ko00190;				K01040	1.63584e-05	0	0	4.59775e-05	0.00196525	1.89258e-05	0.00101697	0.412278	0.733033	glutaconate CoA-transferase, subunit B [EC:2.8.3.12]	(GenBank) putative CoA transferase, subunit B (A)	ko00650;ko00643;
K02299	0	0	0	0.00772928	0.0265386	0.0180966	0.0658864	0.44715	0.744775	cytochrome o ubiquinol oxidase subunit III	(GenBank) cytochrome o ubiquinol oxidase subunit III (A)	ko00190;				K01082	3.10215e-05	1.05855e-06	3.88839e-06	0.00893513	0.0294402	0.0223812	0.0787846	0.340611	0.70355	3'(2'), 5'-bisphosphate nucleotidase [EC:3.1.3.7]	(GenBank) putative sulfite synthesis pathway protein (A)	ko00920;ko03016;
K02300	0	0	0	0.00772928	0.0265386	0.0384143	0.0821554	0.415616	0.733033	cytochrome o ubiquinol oxidase subunit IV	(RefSeq) cyoD; cytochrome o ubiquinol oxidase subunit IV (A)	ko00190;				K01129	2.19638e-05	8.67208e-07	9.64062e-06	0.0132337	0.0413384	0.0463893	0.0964552	0.0664429	0.535531	dGTPase [EC:3.1.5.1]	(GenBank) deoxyguanosinetriphosphate triphosphohydrolase (A)	ko00230;
K02317	0	0	0	0.0198882	0.0462539	0.0384143	0.0821554	0.607498	0.857567	DNA replication protein DnaT	(GenBank) Primosomal protein I (A)	ko03440;ko03400;				K01153	2.37259e-05	1.72128e-06	1.38457e-05	0.0058274	0.0262894	0.201679	0.290627	0.074732	0.535531	type I restriction enzyme, R subunit [EC:3.1.21.3]	(GenBank) type I site-specific deoxyribonuclease, HsdR subunit (A)	ko02048;
K02339	0	6.43915e-08	0	0.00285571	0.0147132	0.0180966	0.0658864	0.426724	0.741243	DNA polymerase III subunit chi [EC:2.7.7.7]	(GenBank) hypothetical protein (A)	ko00230;ko00240;ko03030;ko03032;ko03430;ko03440;ko03400;				K01159	2.25649e-05	2.29102e-06	8.00436e-06	0.00117301	0.00955553	0.0225161	0.07901	0.178976	0.62933	crossover junction endodeoxyribonuclease RuvC [EC:3.1.22.4]	(GenBank) crossover junction endodeoxyribonuclease (A)	ko03440;ko03400;
K02344	0	0	0	0.0198882	0.0462539	0.0384143	0.0821554	0.607498	0.857567	DNA polymerase III subunit psi [EC:2.7.7.7]	(RefSeq) holD; DNA polymerase III subunit psi (A)	ko00230;ko00240;ko03030;ko03032;ko03430;ko03440;ko03400;				K01179	5.65393e-06	0	6.1302e-07	0.0127052	0.0397146	0.221849	0.316521	0.0859002	0.535531	endoglucanase [EC:3.2.1.4]	(GenBank) Endoglucanase (A)	ko00500;
K02345	0	0	0	0.00772928	0.0265386	0.0180966	0.0658864	0.592693	0.853845	DNA polymerase III subunit theta [EC:2.7.7.7]	(GenBank) DNA polymerase III theta subunit (A)	ko00230;ko00240;ko03030;ko03032;ko03430;ko03440;ko03400;				K01186	1.52044e-05	8.64911e-07	4.35062e-06	0.00976851	0.031819	0.0811556	0.144608	0.160707	0.604274	sialidase-1 [EC:3.2.1.18]	(GenBank) neuraminidase (A)	ko00600;ko00511;ko02042;ko04142;
K02348	0	0	0	0.0198882	0.0462539	0.0384143	0.0821554	0.650391	0.88208	ElaA protein	(GenBank) acyltransferase (A)	ko99996;				K01190	0.00010029	5.02286e-06	4.91311e-05	0.00315163	0.0157754	0.0891948	0.156679	0.0672362	0.535531	beta-galactosidase [EC:3.2.1.23]	(GenBank) putative beta-galactosidase (A)	ko00052;ko00600;ko00511;
K02362	0	0	0	0.00772928	0.0265386	0.0180966	0.0658864	0.554355	0.829804	enterobactin synthetase component D [EC:6.3.2.14 2.7.8.-]	(GenBank) 4'-phosphopantetheinyl transferase (A)	ko01053;				K01198	3.93412e-06	0	0	0.00798516	0.0272126	0.0515419	0.105642	0.263593	0.65528	xylan 1,4-beta-xylosidase [EC:3.2.1.37]	(GenBank) xylan 1,4-beta-xylosidase (A)	ko00520;
K02364	0	0	0	0.0198882	0.0462539	0.0180966	0.0658864	0.884422	0.979327	enterobactin synthetase component F [EC:6.3.2.14]	(GenBank) entF; enterobactin synthase subunit F (A)	ko01008;ko01053;				K01200	1.37017e-05	1.67965e-07	5.32853e-06	0.0207941	0.0480917	0.253488	0.356081	0.0251302	0.535531	pullulanase [EC:3.2.1.41]	(RefSeq) hypothetical protein (A)	ko00500;
K02381	0	0	0	0.0198882	0.0462539	0.0384143	0.0821554	0.694475	0.905776	FdrA protein	(GenBank) fdrA; predicted acyl-CoA synthetase with NAD(P)-binding Rossmann-fold domain (A)	ko99982;				K01206	4.12873e-05	0	2.20791e-05	0.00126526	0.0102341	0.136974	0.223366	0.00759925	0.535531	alpha-L-fucosidase [EC:3.2.1.51]	(GenBank) hypothetical protein (A)	ko00511;ko04147;
K02386	0	1.71928e-07	0	0.00285571	0.0147132	0.0384143	0.0821554	0.272191	0.65528	flagella basal body P-ring formation protein FlgA	(GenBank) flgA; flagellar basal body P-ring biosynthesis protein FlgA (A)	ko02035;ko02040;				K01209	1.98271e-05	0	1.18968e-05	0.00353938	0.0175054	0.140849	0.228736	0.0176549	0.535531	alpha-N-arabinofuranosidase [EC:3.2.1.55]	(GenBank) alpha-L-arabinofuranosidase (A)	ko00520;
K02391	0	0	0	0.00772928	0.0265386	0.0384143	0.0821554	0.449707	0.744775	flagellar basal-body rod protein FlgF	(GenBank) flagellar basal-body rod protein FlgF (A)	ko02035;ko02040;				K01241	2.99054e-05	1.38476e-06	3.04356e-06	0.00393521	0.0191522	0.0113644	0.0649812	0.339871	0.70355	AMP nucleosidase [EC:3.2.2.4]	(GenBank) AMP nucleosidase (A)	ko00230;
K02393	0	0	0	0.0198882	0.0462539	0.0384143	0.0821554	0.739617	0.92482	flagellar L-ring protein precursor FlgH	(GenBank) flgH; flagellar basal body L-ring protein (A)	ko02035;ko02040;				K01251	1.85296e-05	9.59701e-07	3.82398e-06	0.00287263	0.0147174	0.0511359	0.104863	0.270786	0.65528	adenosylhomocysteinase [EC:3.3.1.1]	(GenBank) putative adenosylhomocysteinase (A)	ko00270;ko01009;ko04147;
K02394	0	0	0	0.0198882	0.0462539	0.0180966	0.0658864	0.930497	1	flagellar P-ring protein precursor FlgI	(GenBank) flgI; Flagellar P-ring protein precursor (A)	ko02035;ko02040;				K01258	5.89955e-05	1.43032e-06	1.01034e-05	0.000402899	0.00511457	0.00118667	0.0143042	0.112556	0.535531	tripeptide aminopeptidase [EC:3.4.11.4]	(GenBank) peptidase T (A)	ko01002;
K02423	0	0	0	0.0198882	0.0462539	0.0384143	0.0821554	0.739617	0.92482	flagellar protein FliT	(GenBank) fliT; flagellar assembly protein FliT (A)	ko02035;ko02040;				K01262	8.56442e-05	2.74592e-06	1.59896e-05	0.000227561	0.00379241	0.00196295	0.0210451	0.0965994	0.535531	Xaa-Pro aminopeptidase [EC:3.4.11.9]	(GenBank) pepP; Xaa-proline aminopeptidase (A)	ko01002;
K02425	0	0	0	0.0198882	0.0462539	0.00825761	0.0510096	1	1	regulator of sigma S factor FliZ	(GenBank) fliZ; putative regulator of FliA activity (A)	ko02026;ko02035;				K01265	0.000276888	3.65622e-06	1.62625e-05	0.000229075	0.00379241	0.000140358	0.0030096	0.112721	0.535531	methionyl aminopeptidase [EC:3.4.11.18]	(GenBank) map; methionine aminopeptidase (A)	ko01002;
K02430	0	0	0	0.0198882	0.0462539	0.0384143	0.0821554	0.650391	0.88208	DeoR family transcriptional regulator, L-fucose operon activator	(GenBank) DeoR transcriptional regulator (A)	ko03000;				K01270	0.000133657	2.70831e-06	1.35398e-05	0.000229075	0.00379241	0.000174139	0.00342141	0.21312	0.638126	dipeptidase D [EC:3.4.13.-]	(GenBank) pepD; aminoacyl-histidine dipeptidase (A)	ko00480;ko01002;
K02436	0	1.57957e-07	0	0.00285571	0.0147132	0.00825761	0.0510096	0.437128	0.744775	DeoR family transcriptional regulator, galactitol utilization operon repressor	(GenBank) gatR; Galactitol utilization operon repressor (A)	ko03000;				K01277	2.62123e-05	0	5.49473e-06	0.000520783	0.00614982	0.014386	0.0658864	0.0236982	0.535531	dipeptidyl-peptidase III [EC:3.4.14.4]	(GenBank) putative dipeptidyl-peptidase III (A)	ko01002;
K02438	0	0	0	0.00772928	0.0265386	0.0384143	0.0821554	0.352193	0.718083	glycogen debranching enzyme [EC:3.2.1.196]	(RefSeq) glycogen debranching protein (A)	ko00500;				K01278	2.01982e-05	5.98631e-07	9.6711e-06	0.00516925	0.02379	0.309474	0.42074	0.0272722	0.535531	dipeptidyl-peptidase 4 [EC:3.4.14.5]	(GenBank) putative dipeptidyl peptidase (A)	ko01002;ko04090;ko04147;ko04974;
K02441	0	0	0	0.0198882	0.0462539	0.0180966	0.0658864	0.976806	1	GlpG protein	(GenBank) peptidase S54 (A)	ko99996;				K01284	4.01392e-05	1.51306e-06	1.24048e-05	0.00164528	0.0125107	0.0329436	0.0821554	0.0920935	0.535531	peptidyl-dipeptidase Dcp [EC:3.4.15.5]	(GenBank) dipeptidyl carboxypeptidase II (A)	ko01002;
K02446	0	3.85188e-07	0	0.0146	0.0448701	0.17939	0.264227	0.227906	0.650487	fructose-1,6-bisphosphatase II [EC:3.1.3.11]	(GenBank) ywjI; putative fructose 1,6-bisphosphatase class II (A)	ko00010;ko00030;ko00051;ko00710;ko00680;				K01322	4.51552e-06	0	0	0.0147181	0.0451421	0.13687	0.223358	0.154276	0.58833	prolyl oligopeptidase [EC:3.4.21.26]	(GenBank) prolyl oligopeptidase (A)	ko01002;ko04614;
K02450	0	0	0	0.00772928	0.0265386	0.0797252	0.142287	0.23865	0.65528	general secretion pathway protein A	(RefSeq) general secretion pathway protein A (A)	ko02044;				K01338	4.42243e-05	1.82447e-06	9.82731e-06	0.00139077	0.0110153	0.00426618	0.0359682	0.195919	0.632853	ATP-dependent Lon protease [EC:3.4.21.53]	(RefSeq) ATP-dependent protease (A)	ko01002;ko04112;
K02452	0	2.95468e-07	0	0.00285571	0.0147132	0.00825761	0.0510096	0.437128	0.744775	general secretion pathway protein C	(GenBank) putative general secretory pathway protein C (A)	ko03070;ko02044;ko05111;				K01356	3.90505e-05	0	4.15216e-06	0.000448555	0.00557037	0.000759293	0.010231	0.149911	0.582101	repressor LexA [EC:3.4.21.88]	(RefSeq) lexA-1; LexA repressor (A)	ko01002;ko03400;
K02453	0	1.40876e-07	0	0.00285571	0.0147132	0.00825761	0.0510096	0.537708	0.816135	general secretion pathway protein D	(GenBank) general secretion pathway protein D (A)	ko03070;ko02044;ko05111;				K01358	0.000119806	2.05954e-06	1.3442e-05	6.91409e-05	0.00213695	0.000174139	0.00342141	0.0566611	0.535531	ATP-dependent Clp protease, protease subunit [EC:3.4.21.92]	(GenBank) clpP; ATP-dependent Clp protease proteolytic subunit (A)	ko01002;ko04112;ko04212;
K02454	0	0	0	0.00772928	0.0265386	0.00825761	0.0510096	0.7012	0.91168	general secretion pathway protein E	(GenBank) type II secretion system protein E (A)	ko03070;ko02044;ko05111;				K01372	2.23287e-05	1.31661e-07	5.4503e-06	0.00177618	0.0133725	0.0537377	0.109389	0.0322772	0.535531	bleomycin hydrolase [EC:3.4.22.40]	(GenBank) pepC; Aminopeptidase C (A)	ko01002;
K02455	0	0	0	0.00772928	0.0265386	0.0180966	0.0658864	0.592693	0.853845	general secretion pathway protein F	(GenBank) general secretion pathway protein F (A)	ko03070;ko02044;ko05111;				K01409	2.74192e-05	1.77484e-06	1.31488e-05	0.00675808	0.0265386	0.0234961	0.0820617	0.0671109	0.535531	N6-L-threonylcarbamoyladenine synthase [EC:2.3.1.234]	(GenBank) putative glycoprotease GCP (A)	ko03016;
K02457	0	0	0	0.0198882	0.0462539	0.0180966	0.0658864	0.884422	0.979327	general secretion pathway protein H	(GenBank) general secretion pathway protein GspH (A)	ko03070;ko02044;ko05111;				K01424	4.43301e-05	3.2408e-06	1.35247e-05	0.00675808	0.0265386	0.0612792	0.120505	0.195715	0.632853	L-asparaginase [EC:3.5.1.1]	(GenBank) L-asparaginase I (A)	ko00250;ko00460;
K02458	0	0	0	0.0198882	0.0462539	0.0180966	0.0658864	0.976806	1	general secretion pathway protein I	(GenBank) general secretion pathway protein I (A)	ko03070;ko02044;ko05111;				K01443	4.47666e-05	2.35725e-06	1.34126e-05	0.00227662	0.0147132	0.0164317	0.0658864	0.149773	0.582101	N-acetylglucosamine-6-phosphate deacetylase [EC:3.5.1.25]	(GenBank) putative deacetylase (A)	ko00520;
K02459	0	0	0	0.00772928	0.0265386	0.0180966	0.0658864	0.592693	0.853845	general secretion pathway protein J	(GenBank) general secretion pathway protein J (A)	ko03070;ko02044;ko05111;				K01465	1.91074e-05	1.0962e-06	6.03735e-06	0.0117139	0.0371753	0.0190899	0.0688841	0.270786	0.65528	dihydroorotase [EC:3.5.2.3]	(GenBank) dihydroorotase (A)	ko00240;
K02460	0	2.02956e-07	0	0.00285571	0.0147132	0.0384143	0.0821554	0.352836	0.718431	general secretion pathway protein K	(GenBank) general secretion pathway protein K (A)	ko03070;ko02044;ko05111;				K01468	2.90951e-05	6.16658e-07	2.74339e-06	0.000953965	0.0083833	0.00477602	0.0393439	0.122269	0.535531	imidazolonepropionase [EC:3.5.2.7]	(GenBank) imidazolonepropionase (A)	ko00340;
K02461	0	0	0	0.00772928	0.0265386	0.00362535	0.0321153	0.893423	0.983362	general secretion pathway protein L	(GenBank) general secretion pathway protein L (A)	ko03070;ko02044;ko05111;				K01489	3.23e-05	1.09899e-06	6.77423e-06	0.00267573	0.0147132	0.00322672	0.0311498	0.339871	0.70355	cytidine deaminase [EC:3.5.4.5]	(GenBank) cdd; cytidine/deoxycytidine deaminase (A)	ko00240;ko00983;
K02462	0	0	0	0.0198882	0.0462539	0.00825761	0.0510096	0.932688	1	general secretion pathway protein M	(GenBank) general secretion pathway protein M (A)	ko03070;ko02044;ko05111;				K01491	7.49007e-05	1.7683e-06	8.61099e-06	4.56455e-05	0.00196525	1.55495e-05	0.000871237	0.10681	0.535531	methylenetetrahydrofolate dehydrogenase (NADP+) / methenyltetrahydrofolate cyclohydrolase [EC:1.5.1.5 3.5.4.9]	(GenBank) folD; Methylenetetrahydrofolate dehydrogenase (NADP+) / Methenyltetrahydrofolate cyclohydrolase (A)	ko00720;ko00670;
K02466	0	0	0	0.0198882	0.0462539	0.0384143	0.0821554	0.650391	0.88208	glucitol operon activator protein	(GenBank) Glucitol operon activator protein (A)	ko99973;				K01493	3.89619e-05	3.61572e-07	1.25257e-05	0.00443626	0.0208577	0.0400345	0.0853508	0.0240295	0.535531	dCMP deaminase [EC:3.5.4.12]	(GenBank) hypothetical protein (A)	ko00240;ko02044;
K02467	0	1.72033e-07	0	0.00285571	0.0147132	0.0384143	0.0821554	0.248361	0.65528	arabinose 5-phosphate isomerase [EC:5.3.1.13]	(GenBank) Glucitol operon GutQ protein (A)	ko99981;				K01520	3.29012e-05	1.0579e-06	1.1508e-05	0.00568579	0.0259841	0.0648952	0.126777	0.0531976	0.535531	dUTP pyrophosphatase [EC:3.6.1.23]	(GenBank) deoxyuridine 5'-triphosphate nucleotidohydrolase (A)	ko00240;ko00983;ko03400;
K02468	0	0	0	0.0198882	0.0462539	0.0384143	0.0821554	0.52575	0.803407	DeoR family transcriptional regulator, glucitol operon repressor	(GenBank) Glucitol operon repressor (A)	ko03000;				K01537	2.07957e-05	6.29675e-07	8.71574e-06	0.00115473	0.00955553	0.0612792	0.120505	0.0117139	0.535531	Ca2+-transporting ATPase [EC:3.6.3.8]	(GenBank) cation transporting ATPase (A)	ko99982;
K02471	0	1.16278e-07	0	0.00285571	0.0147132	0.0384143	0.0821554	0.272191	0.65528	putative ATP-binding cassette transporter	(GenBank) yddA; putative multidrug transporter fused subunits of ABC superfamily transporter: permease component; ATP-binding component (A)	ko02000;ko02010;				K01567	0	0	0	0.0173323	0.0462539	0.497098	0.571112	0.0173323	0.535531	peptidoglycan-N-acetylmuramic acid deacetylase [EC:3.5.1.-]	(GenBank) polysaccharide deacetylase (A)	ko99986;
K02478	0	0	0	0.00772928	0.0265386	0.0180966	0.0658864	0.632203	0.876703	two-component system, LytT family, sensor kinase [EC:2.7.13.3]	(GenBank) sensor histidine kinase (A)	ko01001;ko02022;				K01571	5.64627e-05	0	3.09352e-06	2.65934e-05	0.00196525	6.71028e-05	0.00202292	0.0212736	0.535531	oxaloacetate decarboxylase, alpha subunit [EC:4.1.1.3]	(GenBank) oxaloacetate decarboxylase (A)	ko00620;ko02000;
K02492	0	3.04242e-07	7.92505e-07	0.0124089	0.0388414	0.00535914	0.0427581	0.667612	0.898754	glutamyl-tRNA reductase [EC:1.2.1.70]	(GenBank) hemA; glutamyl-tRNA reductase (A)	ko00860;				K01572	0.000204157	2.04349e-06	1.62354e-05	3.53687e-05	0.00196525	0.000140358	0.0030096	0.0308857	0.535531	oxaloacetate decarboxylase, beta subunit [EC:4.1.1.3]	(GenBank) oxaloacetate decarboxylase subunit beta (A)	ko00620;ko02000;
K02495	0	0	0	0.00772928	0.0265386	0.0180966	0.0658864	0.592693	0.853845	oxygen-independent coproporphyrinogen III oxidase [EC:1.3.98.3]	(GenBank) hemN; oxygen-independent coproporphyrinogen III oxidase (A)	ko00860;				K01579	3.11207e-05	1.95979e-06	1.01687e-05	0.00193275	0.0140429	0.00987482	0.0589581	0.240847	0.65528	aspartate 1-decarboxylase [EC:4.1.1.11]	(GenBank) panD; aspartate 1-decarboxylase (A)	ko00410;ko00770;
K02496	0	0	0	0.0198882	0.0462539	0.0384143	0.0821554	0.694475	0.905776	uroporphyrin-III C-methyltransferase [EC:2.1.1.107]	(GenBank) hemX; uroporphyrinogen III methylase (A)	ko00860;				K01585	1.96155e-05	1.35647e-06	8.35524e-06	0.0156564	0.0462539	0.119803	0.201027	0.149773	0.582101	arginine decarboxylase [EC:4.1.1.19]	(GenBank) Biosynthetic arginine decarboxylase (A)	ko00330;
K02504	0	0	0	0.00772928	0.0265386	0.0384143	0.0821554	0.449707	0.744775	protein transport protein HofB	(GenBank) hofB; Type IV fimbrial assembly, ATPase PilB (A)	ko02044;				K01586	3.44737e-05	9.79376e-07	1.05358e-05	0.0024462	0.0147132	0.0120833	0.0658864	0.0401186	0.535531	diaminopimelate decarboxylase [EC:4.1.1.20]	(GenBank) diaminopimelate decarboxylase (A)	ko00300;
K02505	0	0	0	0.0198882	0.0462539	0.0180966	0.0658864	1	1	protein transport protein HofC	(GenBank) hofC; Type IV fimbrial assembly protein PilC (A)	ko02044;				K01588	0.000110871	1.63296e-06	1.10271e-05	0.000154375	0.0029919	0.000323458	0.00552729	0.0566611	0.535531	5-(carboxyamino)imidazole ribonucleotide mutase [EC:5.4.99.18]	(GenBank) phosphoribosylaminoimidazole carboxylase catalytic subunit (A)	ko00230;
K02507	0	4.54898e-07	0	0.000994256	0.0083833	0.0180966	0.0658864	0.296022	0.65528	protein transport protein HofQ	(GenBank) hypothetical protein (A)	ko02044;				K01591	4.21855e-05	1.38651e-06	1.05777e-05	0.00193275	0.0140429	0.00367431	0.0321153	0.087185	0.535531	orotidine-5'-phosphate decarboxylase [EC:4.1.1.23]	(GenBank) pyrF; orotidine-5'-phosphate decarboxylase (A)	ko00240;
K02509	0	0	0	0.00772928	0.0265386	0.350648	0.42074	0.0347327	0.535531	2-oxo-hept-3-ene-1,7-dioate hydratase [EC:4.2.1.-]	(GenBank) hpaH; 4-hydroxyphenylacetate catabolism (A)	ko00350;				K01596	1.07116e-05	0	0	0.00047681	0.00573204	0.000504714	0.00763059	0.481545	0.77236	phosphoenolpyruvate carboxykinase (GTP) [EC:4.1.1.32]	(GenBank) phosphoenolpyruvate carboxykinase (A)	ko00010;ko00020;ko00620;ko04068;ko04151;ko04152;ko04910;ko04922;ko04920;ko03320;ko04964;ko04931;
K02510	0	0	0	0.0198882	0.0462539	0.0797252	0.142287	0.392722	0.733033	4-hydroxy-2-oxoheptanedioate aldolase [EC:4.1.2.52]	(GenBank) 4-hydroxy-2-oxo-heptane-1,7-dioate aldolase (A)	ko00350;				K01610	0.000518149	4.25788e-06	1.45432e-05	3.01131e-05	0.00196525	3.86804e-07	0.000287524	0.112556	0.535531	phosphoenolpyruvate carboxykinase (ATP) [EC:4.1.1.49]	(GenBank) phosphoenolpyruvate carboxykinase (ATP) (A)	ko00010;ko00020;ko00620;ko00710;
K02511	0	0	0	0.00772928	0.0265386	0.164394	0.244971	0.145353	0.577992	MFS transporter, ACS family, 4-hydroxyphenylacetate permease	(GenBank) 4-hydroxyphenylacetate permease (A)	ko02000;				K01613	3.45667e-05	1.24798e-06	6.40916e-06	0.0193961	0.0462539	0.0708705	0.136125	0.0822929	0.535531	phosphatidylserine decarboxylase [EC:4.1.1.65]	(GenBank) phosphatidylserine decarboxylase (A)	ko00564;
K02521	0	2.78697e-07	0	0.000994256	0.0083833	0.0180966	0.0658864	0.296022	0.65528	LysR family transcriptional regulator, positive regulator for ilvC	(GenBank) transcriptional regulator (A)	ko03000;				K01615	1.4734e-05	0	0	0.000127275	0.00270026	0.000428314	0.00684689	0.0636151	0.535531	glutaconyl-CoA decarboxylase [EC:4.1.1.70]	(GenBank) glutaconyl-CoA decarboxylase alpha subunit (A)	ko00650;ko00362;ko02000;
K02526	0	0	0	0.00772928	0.0265386	0.0180966	0.0658864	0.672792	0.902796	2-keto-3-deoxygluconate permease	(GenBank) 2-keto-3-deoxygluconate permease (KDG permease) (A)	ko02000;				K01619	4.57016e-05	1.88304e-06	8.9868e-06	0.00501387	0.0231215	0.00570351	0.0446274	0.25144	0.65528	deoxyribose-phosphate aldolase [EC:4.1.2.4]	(GenBank) deoxyribose-phosphate aldolase (A)	ko00030;
K02533	0	0	0	0.0198882	0.0462539	0.0384143	0.0821554	0.739617	0.92482	tRNA/rRNA methyltransferase [EC:2.1.1.-]	(GenBank) RNA methyltransferase (A)	ko03016;				K01621	9.64269e-06	0	5.41753e-07	0.00175587	0.0132414	0.015337	0.0658864	0.0592465	0.535531	xylulose-5-phosphate/fructose-6-phosphate phosphoketolase [EC:4.1.2.9 4.1.2.22]	(GenBank) Xylulose-5-phosphate/Fructose-6-phosphate phosphoketolase (A)	ko00030;ko00710;
K02549	0	0	0	0.0198882	0.0462539	0.0180966	0.0658864	0.838734	0.973401	O-succinylbenzoate synthase [EC:4.2.1.113]	(GenBank) menC; O-succinylbenzoate synthase (A)	ko00130;				K01624	0.000461294	4.33612e-06	1.46213e-05	1.11598e-05	0.00196525	5.80205e-07	0.000369674	0.217355	0.63835	fructose-bisphosphate aldolase, class II [EC:4.1.2.13]	(GenBank) gatY; D-tagatose-1,6-bisphosphate aldolase subunit GatY (A)	ko00010;ko00030;ko00051;ko00710;ko00680;
K02550	0	0	0	0.0198882	0.0462539	0.0384143	0.0821554	0.785675	0.942749	glycolate permease	(GenBank) glcA; glycolate permease (A)	ko02000;				K01625	5.81039e-05	1.06494e-06	7.50583e-06	0.000227561	0.00379241	0.000478141	0.00742614	0.0566611	0.535531	2-dehydro-3-deoxyphosphogluconate aldolase / (4S)-4-hydroxy-2-oxoglutarate aldolase [EC:4.1.2.14 4.1.3.42]	(GenBank) eda; 2-dehydro-3-deoxyphosphogluconate aldolase/4-hydroxy-2-oxoglutarate aldolase (A)	ko00030;ko00630;
K02552	0	0	0	0.0198882	0.0462539	0.0384143	0.0821554	0.565916	0.833702	menaquinone-specific isochorismate synthase [EC:5.4.4.2]	(RefSeq) isochorismate synthase 2 (A)	ko00130;ko01053;				K01627	3.27208e-05	1.4361e-06	6.63078e-06	0.00164528	0.0125107	0.0185537	0.0673309	0.341054	0.70355	2-dehydro-3-deoxyphosphooctonate aldolase (KDO 8-P synthase) [EC:2.5.1.55]	(GenBank) 2-dehydro-3-deoxyphosphooctonate aldolase (A)	ko00540;ko01005;
K02553	0	1.7672e-07	0	0.0103451	0.0332469	0.016499	0.0658864	0.580865	0.847784	regulator of ribonuclease activity A	(GenBank) S-adenosylmethionine:2-demethylmenaquinone methyltransferase (A)	ko03019;				K01629	2.07675e-05	6.95501e-07	7.82388e-06	0.0154031	0.0462539	0.0967192	0.167587	0.211999	0.638126	rhamnulose-1-phosphate aldolase [EC:4.1.2.19]	(GenBank) rhaD; rhamnulose-1-phosphate aldolase monomer, subunit of rhamnulose-1-phosphate aldolase (A)	ko00040;ko00051;
K02554	0	0	0	0.0198882	0.0462539	0.164394	0.244971	0.268725	0.65528	2-keto-4-pentenoate hydratase [EC:4.2.1.80]	(GenBank) mhpD; 2-keto-4-pentenoate hydratase (A)	ko00360;ko00362;ko00622;ko00621;				K01639	2.96821e-05	1.50355e-06	8.16032e-06	0.000815231	0.0083833	0.00140812	0.0163547	0.101079	0.535531	N-acetylneuraminate lyase [EC:4.1.3.3]	(GenBank) N-acetylneuraminate lyase (A)	ko00520;
K02560	0	0	0	0.0198882	0.0462539	0.0180966	0.0658864	0.838734	0.973401	lauroyl-Kdo2-lipid IVA myristoyltransferase [EC:2.3.1.243]	(GenBank) msbB; lipid A biosynthesis (KDO)2-(lauroyl)-lipid IVA acyltransferase (A)	ko00540;ko01005;				K01647	6.63679e-05	2.18102e-06	1.26752e-05	0.00194204	0.0140429	0.00230646	0.0239786	0.21312	0.638126	citrate synthase [EC:2.3.3.1]	(GenBank) citrate synthase 3 (A)	ko00020;ko00630;
K02562	0	2.88649e-07	0	0.00285571	0.0147132	0.00825761	0.0510096	0.537708	0.816135	mannitol operon repressor	(RefSeq) mannitol repressor protein (A)	ko03000;				K01649	3.74811e-05	1.93998e-06	9.84888e-06	0.00267573	0.0147132	0.0145192	0.0658864	0.10681	0.535531	2-isopropylmalate synthase [EC:2.3.3.13]	(GenBank) leuA; 2-isopropylmalate synthase (A)	ko00620;ko00290;
K02565	0	0	0	0.0198882	0.0462539	0.0384143	0.0821554	0.607498	0.857567	N-acetylglucosamine repressor	(GenBank) nagC; DNA-binding transcriptional dual regulator, repressor of N-acetylglucosamine (A)	ko03000;				K01652	4.12456e-05	3.22485e-06	1.22193e-05	0.0058274	0.0262894	0.00426618	0.0359682	0.251223	0.65528	acetolactate synthase I/II/III large subunit [EC:2.2.1.6]	(GenBank) ilvI; acetolactate synthase III, large subunit (A)	ko00650;ko00660;ko00290;ko00770;
K02568	0	0	0	0.00772928	0.0265386	0.0384143	0.0821554	0.522425	0.801204	cytochrome c-type protein NapB	(GenBank) napB; nitrate reductase cytochrome C550 subunit (A)	ko00910;				K01653	2.86289e-05	2.58301e-06	1.09354e-05	0.021626	0.0498642	0.0278554	0.0821554	0.315685	0.677566	acetolactate synthase I/III small subunit [EC:2.2.1.6]	(GenBank) ilvH; acetolactate synthase III, thiamin-dependent, small subunit (A)	ko00650;ko00660;ko00290;ko00770;
K02575	0	2.40359e-07	0	0.00285571	0.0147132	0.00825761	0.0510096	0.406176	0.733033	MFS transporter, NNP family, nitrate/nitrite transporter	(GenBank) narK; Putative nitrate/nitrite transport system integral membrane protein (A)	ko00910;ko02000;				K01662	2.92231e-05	2.48963e-06	1.48403e-05	0.00902961	0.0296446	0.0742045	0.141979	0.074732	0.535531	1-deoxy-D-xylulose-5-phosphate synthase [EC:2.2.1.7]	(GenBank) dxs; 1-deoxy-D-xylulose-5-phosphate synthase (A)	ko00730;ko00900;
K02609	0	0	0	0.0198882	0.0462539	0.164394	0.244971	0.191181	0.632853	ring-1,2-phenylacetyl-CoA epoxidase subunit PaaA [EC:1.14.13.149]	(GenBank) phenylacetic acid catabolic (A)	ko00360;				K01667	3.48296e-05	4.49776e-07	1.42979e-06	0.00255245	0.0147132	0.00223868	0.023604	0.707257	0.917024	tryptophanase [EC:4.1.99.1]	(GenBank) tnaA; Tryptophanase (A)	ko00380;
K02610	0	0	0	0.0198882	0.0462539	0.350648	0.42074	0.105275	0.535531	ring-1,2-phenylacetyl-CoA epoxidase subunit PaaB	(GenBank) phenylacetate-CoA oxygenase, PaaH subunit (A)	ko00360;				K01676	9.96566e-05	3.11042e-06	9.45187e-06	0.000155455	0.0029919	8.979e-05	0.00234189	0.47897	0.77236	fumarate hydratase, class I [EC:4.2.1.2]	(GenBank) fumA; fumarate hydratase (A)	ko00020;ko00620;ko00720;
K02617	0	0	0	0.0198882	0.0462539	0.164394	0.244971	0.191181	0.632853	phenylacetic acid degradation protein	(GenBank) carnitine operon protein CaiE (A)	ko99996;				K01677	1.15561e-05	0	1.78912e-06	0.00490105	0.0228743	0.0584993	0.115763	0.00998702	0.535531	fumarate hydratase subunit alpha [EC:4.2.1.2]	(GenBank) hydro-lyase, Fe-S type, tartrate/fumarate subfamily, alpha region (A)	ko00020;ko00620;ko00720;
K02679	0	0	0	0.0198882	0.0462539	0.0180966	0.0658864	0.976806	1	prepilin peptidase dependent protein A	(GenBank) type II secretory pathway, pseudopilin (A)	ko02044;				K01678	7.31478e-06	0	1.36781e-06	0.0040737	0.0196391	0.100011	0.172754	0.00895877	0.535531	fumarate hydratase subunit beta [EC:4.2.1.2]	(GenBank) hydro-lyases, Fe-S type, tartrate/fumarate subfamily, beta region (A)	ko00020;ko00620;ko00720;
K02680	0	1.68053e-08	0	0.00285571	0.0147132	0.0384143	0.0821554	0.297541	0.65528	prepilin peptidase dependent protein B	(GenBank) conserved hypothetical protein (A)	ko02044;				K01681	6.20189e-05	2.02214e-06	1.16759e-05	0.000580484	0.00658266	0.00118667	0.0143042	0.179375	0.62933	aconitate hydratase [EC:4.2.1.3]	(RefSeq) putative hydratase (A)	ko00020;ko00630;ko00720;
K02681	0	0	0	0.00772928	0.0265386	0.0384143	0.0821554	0.383101	0.733033	prepilin peptidase dependent protein C	(GenBank) hypothetical protein (A)	ko02044;				K01685	2.59063e-05	1.61732e-06	5.89911e-06	0.00082431	0.0083833	0.00419305	0.0358944	0.259181	0.65528	altronate hydrolase [EC:4.2.1.7]	(GenBank) uxaA; altronate hydrolase (A)	ko00040;
K02682	0	0	0	0.0198882	0.0462539	0.0384143	0.0821554	0.650391	0.88208	prepilin peptidase dependent protein D	(GenBank) ppdD; Type IV pilin PilA (A)	ko02044;				K01686	3.83033e-05	8.30171e-07	1.16141e-05	0.000682684	0.0075202	0.00987482	0.0589581	0.0531976	0.535531	mannonate dehydratase [EC:4.2.1.8]	(GenBank) mannonate dehydratase (A)	ko00040;
K02688	0	2.34939e-07	0	0.00285571	0.0147132	0.0180966	0.0658864	0.426724	0.741243	transcriptional regulator, propionate catabolism operon regulatory protein	(GenBank) prpR; Propionate catabolism operon regulatory protein (A)	ko03000;				K01687	6.011e-05	1.8323e-06	1.25875e-05	0.000484151	0.00573204	0.00083409	0.0108773	0.0920935	0.535531	dihydroxy-acid dehydratase [EC:4.2.1.9]	(GenBank) ilvD; dihydroxy-acid dehydratase (A)	ko00290;ko00770;
K02742	0	1.65759e-07	0	0.00285571	0.0147132	0.00825761	0.0510096	0.61068	0.858868	SprT protein	(GenBank) sprT; sprT protein (A)	ko99996;				K01689	0.000157989	5.04961e-06	1.41431e-05	0.000188921	0.0033991	4.4044e-05	0.00163697	0.317093	0.677722	enolase [EC:4.2.1.11]	(GenBank) Enolase (A)	ko00010;ko00680;ko03019;ko03018;ko04066;ko04147;
K02747	0	0	0	0.0198882	0.0462539	0.0384143	0.0821554	0.879918	0.979327	PTS system, N-acetylgalactosamine-specific IID component	(GenBank) PTS system, N-acetylgalactosamine-specific IID component (A)	ko00052;ko02000;ko02060;				K01693	8.40067e-06	0	1.0124e-06	0.00895877	0.0294756	0.0294582	0.0821554	0.0463092	0.535531	imidazoleglycerol-phosphate dehydratase [EC:4.2.1.19]	(GenBank) hisB; Imidazoleglycerol-phosphate dehydratase (A)	ko00340;
K02749	0	0	0	0.00772928	0.0265386	0.0797252	0.142287	0.263593	0.65528	PTS system, alpha-glucoside-specific IIB component [EC:2.7.1.208 2.7.1.-] K02750 PTS system, alpha-glucoside-specific IIC component	(GenBank) PTS glucose transporter subunit IIBC (A)	ko00500;ko02000;ko02060;				K01703	5.53809e-05	2.04832e-06	1.24201e-05	0.00228725	0.0147132	0.00367431	0.0321153	0.136446	0.558879	3-isopropylmalate/(R)-2-methylmalate dehydratase large subunit [EC:4.2.1.33 4.2.1.35]	(GenBank) leuC; isopropylmalate isomerase, large subunit (A)	ko00660;ko00290;ko00966;
K02750	0	3.77459e-07	0	0.000994256	0.0083833	0.0180966	0.0658864	0.171769	0.614091	PTS system, alpha-glucoside-specific IIC component	(GenBank) glvC; PTS system, alpha-glucoside-specific IIBC component (A)	ko00500;ko02000;ko02060;				K01704	4.22532e-05	2.35273e-06	1.287e-05	0.0200789	0.0465317	0.0464623	0.096517	0.101917	0.535531	3-isopropylmalate/(R)-2-methylmalate dehydratase small subunit [EC:4.2.1.33 4.2.1.35]	(GenBank) leuD; isopropylmalate isomerase small subunit (A)	ko00660;ko00290;
K02773	0	0	0	0.00772928	0.0265386	0.00825761	0.0510096	0.583593	0.850405	PTS system, galactitol-specific IIA component [EC:2.7.1.200]	(GenBank) PTS system galactitol specific transporter subunit IIA (A)	ko00052;ko02000;ko02060;				K01710	7.38696e-05	3.92651e-06	1.41425e-05	0.00117301	0.00955553	0.00367431	0.0321153	0.164072	0.604467	dTDP-glucose 4,6-dehydratase [EC:4.2.1.46]	(GenBank) dTDP-glucose 4,6-dehydratase (A)	ko00523;ko01055;ko00521;ko00525;
K02774	0	3.098e-07	0	0.0103451	0.0332469	0.0291255	0.0821554	0.502939	0.787201	PTS system, galactitol-specific IIB component [EC:2.7.1.200]	(GenBank) PTS system galactitol specific transporter subunit IIB (A)	ko00052;ko02000;ko02060;				K01711	5.09947e-05	1.66589e-06	1.00415e-05	0.000484151	0.00573204	0.00426618	0.0359682	0.124053	0.535531	GDPmannose 4,6-dehydratase [EC:4.2.1.47]	(GenBank) GDP-mannose 4,6-dehydratase (A)	ko00051;ko00520;
K02779	0	0	0	0.0198882	0.0462539	0.0180966	0.0658864	0.884422	0.979327	PTS system, glucose-specific IIC component	(GenBank) unnamed protein product (A)	ko00010;ko00520;ko02000;ko02060;ko05111;				K01712	6.13097e-05	1.20028e-06	3.9824e-06	0.000227561	0.00379241	0.000667196	0.00929905	0.280467	0.65528	urocanate hydratase [EC:4.2.1.49]	(GenBank) hutU; urocanate hydratase (A)	ko00340;
K02784	0	0	0	0.00772928	0.0265386	0.00825761	0.0510096	0.661013	0.892504	phosphocarrier protein HPr	(GenBank) PTS sugar transporter (A)	ko02000;ko02060;				K01714	4.79311e-05	1.44043e-06	1.45988e-05	0.00194204	0.0140429	0.00426618	0.0359682	0.195715	0.632853	4-hydroxy-tetrahydrodipicolinate synthase [EC:4.3.3.7]	(GenBank) dapA2; dihydrodipicolinate synthase (A)	ko00300;ko00261;
K02800	0	7.40315e-07	0	0.00747876	0.0265386	0.0585566	0.115763	0.430261	0.743059	PTS system, mannitol-specific IIC component	(GenBank) MYPU_7520; PTS SYSTEM, MANNITOL-SPECIFIC IIABC COMPONENT (EIIABC-MTL) (PHOSPHOTRANSFERASE ENZYME II, ABC COMPONENT) (EII-MTL) (A)	ko00051;ko02000;ko02060;				K01715	0.000158959	0	7.63004e-07	1.36152e-05	0.00196525	1.22971e-05	0.000856955	0.102156	0.535531	enoyl-CoA hydratase [EC:4.2.1.17]	(GenBank) 3-hydroxybutyryl-CoA dehydratase (A)	ko00650;
K02806	0	0	0	0.00772928	0.0265386	0.0180966	0.0658864	0.672792	0.902796	PTS system, nitrogen regulatory IIA component [EC:2.7.1.-]	(GenBank) ptsN; PTS IIA-like nitrogen-regulatory protein PtsN (A)	ko02000;ko02060;				K01719	5.491e-05	1.62417e-06	5.92314e-06	0.000828875	0.0083833	0.00367431	0.0321153	0.231615	0.652699	uroporphyrinogen-III synthase [EC:4.2.1.75]	(GenBank) hemD; uroporphyrinogen III synthase (A)	ko00860;
K02814	0	0	0	0.0198882	0.0462539	0.0797252	0.142287	0.54754	0.824746	PTS system, sorbose-specific IIC component	(GenBank) sorA; PTS system, mannose/fructose/sorbose family, IIC component (A)	ko00051;ko02000;ko02060;				K01733	4.13235e-05	1.51413e-06	1.09335e-05	0.00267573	0.0147132	0.00864181	0.0530158	0.10681	0.535531	threonine synthase [EC:4.2.3.1]	(GenBank) threonine synthase (A)	ko00260;ko00750;
K02819	0	0	0	0.0198882	0.0462539	0.0180966	0.0658864	0.884422	0.979327	-	-	ko00500;ko02000;ko02060;				K01734	0.000120421	1.71129e-06	1.41402e-05	0.000227561	0.00379241	0.000215063	0.0040133	0.0965994	0.535531	methylglyoxal synthase [EC:4.2.3.3]	(RefSeq) mgsA; methylglyoxal synthase (A)	ko00640;
K02839	0	4.84468e-07	1.20461e-07	0.000323724	0.00455	0.00152295	0.0171959	0.527707	0.805038	peptide chain release factor	(GenBank) prfH; predicted peptide chain release factor (A)	ko03012;				K01736	6.72808e-05	1.78559e-06	9.21619e-06	0.000828875	0.0083833	0.00083409	0.0108773	0.179375	0.62933	chorismate synthase [EC:4.2.3.5]	(GenBank) Chorismate synthase (A)	ko00400;
K02843	0	1.35168e-07	4.10744e-07	0.0123925	0.0388414	0.00908061	0.0551014	0.979355	1	heptosyltransferase II [EC:2.4.-.-]	(GenBank) waaF; heptosyltransferase II (A)	ko01003;ko00540;ko01005;				K01738	4.32563e-05	4.64116e-06	1.3687e-05	0.00675808	0.0265386	0.0234961	0.0820617	0.293841	0.65528	cysteine synthase A [EC:2.5.1.47]	(GenBank) cysK-2; cysteine synthase A (A)	ko00920;ko00270;
K02848	0	0	0	0.00772928	0.0265386	0.0384143	0.0821554	0.485329	0.77236	heptose I phosphotransferase [EC:2.7.1.-]	(GenBank) lipopolysaccharide kinase (A)	ko00540;ko01005;				K01740	4.07749e-05	1.1956e-06	2.13542e-05	0.00673284	0.0265386	0.205792	0.296266	0.0479958	0.535531	O-acetylhomoserine (thiol)-lyase [EC:2.5.1.49]	(GenBank) cysD; O-acetylhomoserine sulfhydrylase (A)	ko00270;
K02849	0	0	0	0.0198882	0.0462539	0.0180966	0.0658864	0.976806	1	heptosyltransferase III [EC:2.4.-.-]	(GenBank) rfaQ; lipopolysaccharide core biosynthesis glycosyl transferase rfaQ (A)	ko01003;ko00540;ko01005;				K01744	2.10274e-05	2.79832e-06	5.96508e-06	0.0103682	0.0332742	0.00315538	0.0307943	0.590877	0.853845	aspartate ammonia-lyase [EC:4.3.1.1]	(GenBank) aspA; aspartate ammonia-lyase (A)	ko00250;
K02850	0	0	0	0.00772928	0.0265386	0.0180966	0.0658864	0.592693	0.853845	heptose II phosphotransferase [EC:2.7.1.-]	(GenBank) waaY; lipopolysaccharide core biosynthesis protein (A)	ko00540;ko01005;				K01745	4.48504e-05	7.52086e-07	5.77531e-06	0.000475521	0.00573204	0.00321648	0.0311498	0.0991916	0.535531	histidine ammonia-lyase [EC:4.3.1.3]	(GenBank) HutH (A)	ko00340;
K02852	0	2.25889e-07	0	0.00285571	0.0147132	0.0180966	0.0658864	0.365763	0.732329	UDP-N-acetyl-D-mannosaminouronate:lipid I N-acetyl-D-mannosaminouronosyltransferase [EC:2.4.1.180]	(GenBank) wecG; UDP-N-acetyl-D-mannosaminuronic acid transferase (A)	ko01003;				K01752	2.83098e-05	2.17663e-06	1.03685e-05	0.0119599	0.0378508	0.011256	0.064693	0.21312	0.638126	L-serine dehydratase [EC:4.3.1.17]	(GenBank) L-serine dehydratase TdcG (A)	ko00260;ko00270;
K02853	0	0	0	0.0198882	0.0462539	0.0384143	0.0821554	0.694475	0.905776	enterobacterial common antigen polymerase [EC:2.4.1.-]	(GenBank) wzy; enterobacterial common antigen polymerase (A)	ko01003;				K01754	1.97776e-05	5.75642e-07	6.39142e-06	0.0117139	0.0371753	0.00864181	0.0530158	0.123708	0.535531	threonine dehydratase [EC:4.3.1.19]	(GenBank) hypothetical protein (A)	ko00260;ko00290;
K02854	0	3.37336e-07	0	0.00285571	0.0147132	0.0180966	0.0658864	0.285123	0.65528	AraC family transcriptional regulator, L-rhamnose operon transcriptional activator RhaR	(GenBank) transcriptional regulator (A)	ko03000;				K01755	3.69935e-05	1.99824e-06	1.30519e-05	0.00367163	0.0180416	0.0164317	0.0658864	0.0785253	0.535531	argininosuccinate lyase [EC:4.3.2.1]	(GenBank) argininosuccinate lyase (A)	ko00250;ko00220;ko04147;
K02855	0	0	0	0.0198882	0.0462539	0.0180966	0.0658864	0.749116	0.92896	AraC family transcriptional regulator, L-rhamnose operon regulatory protein RhaS	(RefSeq) rhaS; transcriptional activator RhaS (A)	ko03000;				K01756	9.52708e-05	1.6547e-06	1.19311e-05	5.66849e-05	0.00199269	7.12105e-05	0.00202292	0.053783	0.535531	adenylosuccinate lyase [EC:4.3.2.2]	(GenBank) purB-2; adenylosuccinate lyase (A)	ko00230;ko00250;
K02972	0	1.46752e-07	0	0.00285571	0.0147132	0.0384143	0.0821554	0.22603	0.650424	stationary-phase-induced ribosome-associated protein	(GenBank) rpsV; 30S ribosomal subunit protein S22 (A)	ko03009;				K01770	3.24708e-05	1.9677e-06	1.23274e-05	0.0154031	0.0462539	0.119803	0.201027	0.0664429	0.535531	2-C-methyl-D-erythritol 2,4-cyclodiphosphate synthase [EC:4.6.1.12]	(GenBank) Putative 2-C-methyl-D-erythritol 2,4-cyclodiphosphate synthase (A)	ko00900;
K03078	0	3.41271e-07	0	0.000323724	0.00455	0.00362535	0.0321153	0.664186	0.89467	3-dehydro-L-gulonate-6-phosphate decarboxylase [EC:4.1.1.85]	(GenBank) ulaD; 3-keto-L-gulonate-6-phosphate decarboxylase (A)	ko00040;ko00053;				K01783	7.16218e-05	2.21178e-06	1.20488e-05	0.00228725	0.0147132	0.00069555	0.00945778	0.25144	0.65528	ribulose-phosphate 3-epimerase [EC:5.1.3.1]	(RefSeq) ribulose-phosphate 3-epimerase (A)	ko00030;ko00040;ko00710;
K03098	0	1.91188e-07	0	0.00285571	0.0147132	0.0384143	0.0821554	0.167717	0.611477	apolipoprotein D and lipocalin family protein	(GenBank) Lipocalin family protein (A)	ko04147;				K01784	0.00017797	2.62637e-06	1.54835e-05	0.000154375	0.0029919	5.61897e-05	0.00180292	0.156419	0.590016	UDP-glucose 4-epimerase [EC:5.1.3.2]	(GenBank) UDP-galactose 4-epimerase (A)	ko00052;ko00520;
K03119	0	2.9363e-07	0	0.000994256	0.0083833	0.0384143	0.0821554	0.111921	0.535531	taurine dioxygenase [EC:1.14.11.17]	(GenBank) taurine dioxygenase (A)	ko00920;ko00430;				K01785	9.23787e-05	2.74683e-06	2.10307e-05	0.00430445	0.0203216	0.00493962	0.0397666	0.21312	0.638126	aldose 1-epimerase [EC:5.1.3.3]	(GenBank) putative aldose 1-epimerase precursor (A)	ko00010;ko00052;
K03181	0	0	0	0.00772928	0.0265386	0.0180966	0.0658864	0.554355	0.829804	chorismate--pyruvate lyase [EC:4.1.3.40]	(GenBank) Chorismate--pyruvate lyase (A)	ko00130;				K01790	5.00985e-05	3.62144e-06	1.43979e-05	0.00163718	0.0125107	0.0185537	0.0673309	0.0965994	0.535531	dTDP-4-dehydrorhamnose 3,5-epimerase [EC:5.1.3.13]	(GenBank) dTDP-4-dehydrorhamnose 3,5-epimerase (A)	ko00523;ko00521;
K03182	0	4.41929e-07	6.49082e-07	0.00716453	0.0265386	0.0140676	0.0658864	0.798432	0.950326	4-hydroxy-3-polyprenylbenzoate decarboxylase [EC:4.1.1.98]	(GenBank) ubiD; 3-octaprenyl-4-hydroxybenzoate carboxy-lyase (A)	ko00130;				K01791	3.36083e-05	2.87503e-06	1.15766e-05	0.00194204	0.0140429	0.0294965	0.0821554	0.179375	0.62933	UDP-N-acetylglucosamine 2-epimerase (non-hydrolysing) [EC:5.1.3.14]	(GenBank) UDP-N-acetylglucosamine 2-epimerase (A)	ko00520;ko01005;ko05111;
K03185	0	0	0	0.0198882	0.0462539	0.0384143	0.0821554	0.607498	0.857567	2-octaprenyl-6-methoxyphenol hydroxylase [EC:1.14.13.-]	(GenBank) ubiH; 2-octaprenyl-6-methoxyphenol hydroxylase (A)	ko00130;				K01803	0.00030056	1.91149e-06	1.55175e-05	6.96729e-05	0.00213695	2.04103e-05	0.00102281	0.136446	0.558879	triosephosphate isomerase (TIM) [EC:5.3.1.1]	(GenBank) tpiA; triosephosphate isomerase (A)	ko00010;ko00051;ko00562;ko00710;ko04147;
K03186	0	1.51093e-07	0	0.0123925	0.0388414	0.0219563	0.0773501	0.580865	0.847784	flavin prenyltransferase [EC:2.5.1.129]	(GenBank) aromatic acid decarboxylase (A)	ko00130;ko00940;ko00627;				K01804	2.62437e-05	6.9084e-07	6.55407e-06	0.00222048	0.0147132	0.00245164	0.0252525	0.181979	0.632853	L-arabinose isomerase [EC:5.3.1.4]	(GenBank) L-arabinose isomerase (A)	ko00040;
K03212	0	0	0	0.0198882	0.0462539	0.0384143	0.0821554	0.607498	0.857567	23S rRNA (uracil747-C5)-methyltransferase [EC:2.1.1.189]	(GenBank) rumB; 23S rRNA methyltransferase (A)	ko03009;				K01805	5.3083e-05	1.49367e-06	6.67233e-06	0.000332427	0.00455	0.00083409	0.0108773	0.171203	0.614091	xylose isomerase [EC:5.3.1.5]	(GenBank) AP endonuclease (A)	ko00040;ko00051;
K03214	0	0	0	0.00772928	0.0265386	0.0180966	0.0658864	0.672792	0.902796	RNA methyltransferase, TrmH family [EC:2.1.1.-]	(RefSeq) yfiF; methyltransferase (A)	ko03016;ko03009;				K01808	6.8644e-05	6.65743e-07	8.67896e-06	0.000400431	0.00511457	0.000307387	0.00537627	0.0822929	0.535531	ribose 5-phosphate isomerase B [EC:5.3.1.6]	(GenBank) rpiB; putative ribose 5-phosphate isomerase (A)	ko00030;ko00051;ko00710;
K03271	0	5.26311e-07	9.98586e-07	0.00495482	0.022965	0.00301857	0.0298511	1	1	D-sedoheptulose 7-phosphate isomerase [EC:5.3.1.28]	(GenBank) gmhA; sedoheptulose 7-phosphate isomerase (A)	ko00540;ko01005;				K01809	4.70249e-05	8.55851e-07	6.28667e-06	0.000669798	0.00744763	0.00367538	0.0321153	0.110852	0.535531	mannose-6-phosphate isomerase [EC:5.3.1.8]	(GenBank) putative mannose-6-phosphate isomerase (A)	ko00051;ko00520;
K03273	0	2.94451e-07	0	0.00285571	0.0147132	0.00825761	0.0510096	0.61068	0.858868	D-glycero-D-manno-heptose 1,7-bisphosphate phosphatase [EC:3.1.3.82 3.1.3.83]	(GenBank) gmhB; D,D-heptose 1,7-bisphosphate phosphatase (A)	ko00540;ko01005;				K01810	9.55179e-05	1.4603e-06	1.17488e-05	6.96729e-05	0.00213695	8.979e-05	0.00234189	0.0830457	0.535531	glucose-6-phosphate isomerase [EC:5.3.1.9]	(GenBank) glucose-6-phosphate isomerase (A)	ko00010;ko00030;ko00500;ko00520;ko04147;
K03275	0	0	0	0.0198882	0.0462539	0.0384143	0.0821554	0.694475	0.905776	UDP-glucose:(glucosyl)LPS alpha-1,3-glucosyltransferase [EC:2.4.1.-]	(GenBank) UDP-D-galactose:(glucosyl)lipopolysaccharide-alpha-1,3-D-galactosyltransferase (A)	ko01003;ko00540;ko01005;				K01812	6.0889e-05	1.64923e-06	8.38133e-06	0.000155455	0.0029919	0.000577781	0.00847666	0.136446	0.558879	glucuronate isomerase [EC:5.3.1.12]	(GenBank) Uronate isomerase (A)	ko00040;
K03290	0	0	0	0.0198882	0.0462539	0.0384143	0.0821554	0.694475	0.905776	MFS transporter, SHS family, sialic acid transporter	(GenBank) putative sialic acid transporter (A)	ko02000;				K01813	1.24948e-05	4.43504e-07	7.37892e-06	0.00379874	0.0185473	0.0537377	0.109389	0.0773825	0.535531	L-rhamnose isomerase [EC:5.3.1.14]	(GenBank) rhaA; L-rhamnose isomerase (A)	ko00051;
K03291	0	7.2673e-07	0	0.000994256	0.0083833	0.0180966	0.0658864	0.15557	0.589379	MFS transporter, SET family, sugar efflux transporter	(GenBank) sugar efflux transporter (A)	ko02000;				K01815	5.90694e-05	1.92512e-06	7.25141e-06	0.000694426	0.0075202	0.00493962	0.0397666	0.101917	0.535531	4-deoxy-L-threo-5-hexosulose-uronate ketol-isomerase [EC:5.3.1.17]	(GenBank) 5-keto-4-deoxyuronate isomerase (A)	ko00040;
K03293	0	4.57673e-07	3.21827e-07	0.000994256	0.0083833	0.00152295	0.0171959	0.574232	0.839789	amino acid transporter, AAT family	(GenBank) amino acid permease (A)	ko99977;				K01818	3.19667e-05	1.53912e-06	5.71176e-06	0.000328252	0.00455	0.00214261	0.0226984	0.229396	0.651886	L-fucose/D-arabinose isomerase [EC:5.3.1.25 5.3.1.3]	(GenBank) fucI; L-fucose isomerase (A)	ko00051;
K03297	0	3.49936e-07	0	0.00285571	0.0147132	0.00825761	0.0510096	0.469396	0.764066	small multidrug resistance pump	(GenBank) multidrug efflux system protein, EmrE family (A)	ko02000;				K01835	0.000154221	2.43621e-06	1.23757e-05	5.66849e-05	0.00199269	3.43224e-05	0.00143063	0.112556	0.535531	phosphoglucomutase [EC:5.4.2.2]	(GenBank) phosphoglucomutase (A)	ko00010;ko00030;ko00052;ko00500;ko00520;ko00230;ko00521;
K03304	0	0	0	0.00772928	0.0265386	0.0180966	0.0658864	0.517272	0.796058	tellurite resistance protein	(GenBank) potassium-tellurite ethidium and proflavin transporter (A)	ko02000;				K01839	8.25018e-06	3.81195e-07	1.43312e-06	0.00731064	0.0265386	0.00463224	0.0386164	0.384303	0.733033	phosphopentomutase [EC:5.4.2.7]	(GenBank) deoB; phosphopentomutase (A)	ko00030;ko00230;
K03314	0	0	0	0.00772928	0.0265386	0.00825761	0.0510096	0.826449	0.973401	Na+:H+ antiporter, NhaB family	(GenBank) nhaB; sodium/proton antiporter (A)	ko02000;				K01840	5.97556e-05	1.63684e-06	8.03633e-06	0.000187642	0.0033991	0.000174139	0.00342141	0.240847	0.65528	phosphomannomutase [EC:5.4.2.8]	(GenBank) Phosphomannomutase (A)	ko00051;ko00520;
K03316	0	4.75187e-07	2.16164e-07	0.00277843	0.0147132	0.00489853	0.0397666	0.645747	0.88208	monovalent cation:H+ antiporter, CPA1 family	(GenBank) sodium:proton antiporter (A)	ko99977;				K01843	2.37931e-05	2.37323e-07	3.49314e-06	0.00106427	0.00885919	0.0127818	0.0658864	0.0315291	0.535531	lysine 2,3-aminomutase [EC:5.4.3.2]	(GenBank) kamA; L-lysine 2,3-aminomutase (A)	ko00310;
K03326	0	3.81986e-07	0	0.000323724	0.00455	0.0180966	0.0658864	0.179963	0.630909	C4-dicarboxylate transporter, DcuC family	(GenBank) dcuC; C4-dicarboxylate transporter DcuC (A)	ko02000;				K01844	2.07265e-06	0	0	0.000806948	0.0083833	0.00387193	0.0335317	0.117713	0.535531	beta-lysine 5,6-aminomutase alpha subunit [EC:5.4.3.3]	(RefSeq) L-beta-lysine 5,6-aminomutase subunit alpha (A)	ko00310;
K03329	0	0	0	0.0198882	0.0462539	0.0180966	0.0658864	0.793584	0.944802	amino acid exporter	(GenBank) yahN; Hypothetical protein (A)	ko02000;				K01847	0.000194842	2.14298e-06	9.59058e-06	8.54427e-05	0.00225707	5.61897e-05	0.00180292	0.124053	0.535531	methylmalonyl-CoA mutase [EC:5.4.99.2]	(GenBank) methylmalonyl-CoA mutase (A)	ko00630;ko00640;ko00720;ko00280;
K03417	0	0	0	0.00772928	0.0265386	0.0180966	0.0658864	0.843763	0.97502	methylisocitrate lyase [EC:4.1.3.30]	(GenBank) prpB; Methylisocitrate lyase (A)	ko00640;				K01848	1.27554e-05	0	0	0.000900495	0.0083833	0.000630634	0.00892898	0.650391	0.88208	methylmalonyl-CoA mutase, N-terminal domain [EC:5.4.99.2]	(GenBank) putative conserved protein (A)	ko00630;ko00640;ko00720;ko00280;
K03425	0	0	0	0.0198882	0.0462539	0.0384143	0.0821554	0.487096	0.774362	sec-independent protein translocase protein TatE	(GenBank) tatE; twin arginine translocase protein E (A)	ko03060;ko03070;ko02044;				K01854	1.48898e-05	0	8.06705e-06	0.0120541	0.0381226	0.140849	0.228736	0.0775894	0.535531	UDP-galactopyranose mutase [EC:5.4.99.9]	(GenBank) UDP-galactopyranose mutase (A)	ko00052;ko00520;
K03435	0	0	0	0.00772928	0.0265386	0.0180966	0.0658864	0.554355	0.829804	LacI family transcriptional regulator, fructose operon transcriptional repressor	(GenBank) fruR; DNA-binding transcriptional dual regulator (A)	ko03000;				K01858	7.21662e-05	0	2.93207e-06	3.66497e-05	0.00196525	3.43224e-05	0.00143063	0.00425574	0.535531	myo-inositol-1-phosphate synthase [EC:5.5.1.4]	(RefSeq) myo-inositol-1-phosphate synthase (A)	ko00562;ko00521;
K03445	0	3.05346e-07	0	0.000994256	0.0083833	0.0180966	0.0658864	0.296022	0.65528	MFS transporter, DHA1 family, purine ribonucleoside efflux pump	(GenBank) nepI; ribonucleoside transporter (A)	ko02000;				K01866	8.17608e-05	1.64578e-06	1.25045e-05	0.000402899	0.00511457	0.00196295	0.0210451	0.0601414	0.535531	tyrosyl-tRNA synthetase [EC:6.1.1.1]	(GenBank) tyrS; tyrosyl-tRNA synthetase (A)	ko01007;ko03016;ko00970;ko03029;
K03446	0	2.35256e-07	0	0.00285571	0.0147132	0.00825761	0.0510096	0.502939	0.787201	MFS transporter, DHA2 family, multidrug resistance protein	(GenBank) drug:proton antiporter (A)	ko02000;				K01867	5.81989e-05	1.93525e-06	9.90541e-06	0.000402899	0.00511457	0.000996702	0.0123824	0.124053	0.535531	tryptophanyl-tRNA synthetase [EC:6.1.1.2]	(GenBank) tryptophanyl-tRNA ligase (A)	ko01007;ko03016;ko00970;
K03449	0	5.45496e-07	0	0.000994256	0.0083833	0.00362535	0.0321153	0.452986	0.748305	MFS transporter, CP family, cyanate transporter	(GenBank) MFS transporter (A)	ko02000;				K01868	9.43556e-05	1.43526e-06	1.33918e-05	8.54427e-05	0.00225707	7.12105e-05	0.00202292	0.053783	0.535531	threonyl-tRNA synthetase [EC:6.1.1.3]	(RefSeq) thrS; threonyl-tRNA synthetase (A)	ko01007;ko03016;ko00970;
K03459	0	1.47659e-07	0	0.000994256	0.0083833	0.164394	0.244971	0.0271353	0.535531	formate transporter	(GenBank) focB; Formate efflux transporter (A)	ko02000;				K01869	5.77621e-05	1.13373e-06	1.17936e-05	0.000155455	0.0029919	0.000996702	0.0123824	0.0336802	0.535531	leucyl-tRNA synthetase [EC:6.1.1.4]	(GenBank) leucyl-tRNA synthetase (A)	ko01007;ko03016;ko00970;ko03029;
K03468	0	0	0	0.0198882	0.0462539	0.0384143	0.0821554	0.650391	0.88208	p-hydroxybenzoic acid efflux pump subunit AaeB	(GenBank) yhcP; p-hydroxybenzoic acid efflux system component (A)	ko02000;				K01870	4.1054e-05	1.38976e-06	1.13665e-05	0.00164528	0.0125107	0.00270187	0.0271404	0.074732	0.535531	isoleucyl-tRNA synthetase [EC:6.1.1.5]	(GenBank) Isoleucyl-tRNA synthetase (A)	ko01007;ko03016;ko00970;
K03472	0	0	0	0.00772928	0.0265386	0.0384143	0.0821554	0.485329	0.77236	D-erythrose 4-phosphate dehydrogenase [EC:1.2.1.72]	(GenBank) epd; D-erythrose 4-phosphate dehydrogenase (A)	ko00750;				K01872	4.55504e-05	1.21425e-06	9.17488e-06	0.000332427	0.00455	0.00270187	0.0271404	0.070579	0.535531	alanyl-tRNA synthetase [EC:6.1.1.7]	(GenBank) Alanyl-tRNA synthetase (A)	ko01007;ko03016;ko00970;
K03475	0	7.10587e-07	4.44405e-07	0.0122188	0.0385901	0.013945	0.0658864	0.601672	0.857567	PTS system, ascorbate-specific IIC component	(GenBank) PTS ascorbate transporter subunit IIC (A)	ko00053;ko02000;ko02060;				K01873	3.38888e-05	1.66513e-06	1.19095e-05	0.00267573	0.0147132	0.00754355	0.0510096	0.070579	0.535531	valyl-tRNA synthetase [EC:6.1.1.9]	(GenBank) Valyl-tRNA synthetase (A)	ko01007;ko03016;ko00970;
K03477	0	0	0	0.0198882	0.0462539	0.0384143	0.0821554	0.694475	0.905776	DeoR family transcriptional regulator, ulaG and ulaABCDEF operon transcriptional repressor	(GenBank) transcriptional repressor UlaR (A)	ko03000;				K01874	8.34778e-05	1.27727e-06	1.45258e-05	0.000580484	0.00658266	0.000478141	0.00742614	0.0479958	0.535531	methionyl-tRNA synthetase [EC:6.1.1.10]	(GenBank) methionine--tRNA ligase (A)	ko01007;ko00450;ko03016;ko00970;
K03482	0	0	0	0.00772928	0.0265386	0.0384143	0.0821554	0.485329	0.77236	GntR family transcriptional regulator, glv operon transcriptional regulator	(GenBank) GntR family transcriptional regulator (A)	ko03000;				K01875	9.5133e-05	1.72384e-06	1.43665e-05	0.000229075	0.00379241	0.000264303	0.00471516	0.0830457	0.535531	seryl-tRNA synthetase [EC:6.1.1.11]	(GenBank) Seryl-tRNA synthetase (A)	ko01007;ko03016;ko00970;
K03485	0	0	0	0.0198882	0.0462539	0.0384143	0.0821554	0.785675	0.942749	LacI family transcriptional regulator, trehalose operon repressor	(GenBank) treR; trehalose repressor (A)	ko03000;				K01876	9.14739e-05	1.4087e-06	1.2553e-05	0.000277138	0.00429329	0.000174139	0.00342141	0.074732	0.535531	aspartyl-tRNA synthetase [EC:6.1.1.12]	(GenBank) aspS; aspartyl-tRNA synthetase (A)	ko01007;ko03016;ko00970;ko03029;
K03487	0	2.16331e-07	0	0.00285571	0.0147132	0.0384143	0.0821554	0.185746	0.632853	LacI family transcriptional regulator, asc operon repressor	(GenBank) cryptic asc operon repressor (A)	ko03000;				K01880	0.000111676	1.19108e-06	1.33094e-05	4.49166e-05	0.00196525	4.4044e-05	0.00163697	0.0259485	0.535531	glycyl-tRNA synthetase [EC:6.1.1.14]	(GenBank) glycyl-tRNA ligase (A)	ko01007;ko03016;ko00970;ko03029;
K03488	0	7.4719e-07	2.17188e-06	0.0170908	0.0462539	0.0116923	0.0658864	0.475441	0.770881	beta-glucoside operon transcriptional antiterminator	(GenBank) transcriptional antiterminator, bglG famil (A)	ko03000;				K01881	6.66735e-05	1.42586e-06	1.16628e-05	0.00033453	0.00455	0.00039405	0.00641409	0.0831869	0.535531	prolyl-tRNA synthetase [EC:6.1.1.15]	(RefSeq) proS; prolyl-tRNA synthetase (A)	ko01007;ko03016;ko00970;
K03490	0	5.2006e-07	0	0.000994256	0.0083833	0.0180966	0.0658864	0.189199	0.632853	AraC family transcriptional regulator, dual regulator of chb operon	(GenBank) transcriptional regulator (A)	ko03000;				K01883	5.71228e-05	1.53173e-06	1.13381e-05	0.000229075	0.00379241	0.00069555	0.00945778	0.149773	0.582101	cysteinyl-tRNA synthetase [EC:6.1.1.16]	(GenBank) cysS; Cysteinyl-tRNA synthetase (A)	ko01007;ko03016;ko00970;
K03503	0	0	0	0.00772928	0.0265386	0.00825761	0.0510096	0.661013	0.892504	DNA polymerase V [EC:3.4.21.-]	(GenBank) DNA polymerase V subunit UmuD (A)	ko01002;ko03400;				K01885	3.13959e-05	1.41193e-06	1.30211e-05	0.0011669	0.00955553	0.00570351	0.0446274	0.0633045	0.535531	glutamyl-tRNA synthetase [EC:6.1.1.17]	(GenBank) gltX; glutamate--tRNA ligase (A)	ko01007;ko00860;ko03016;ko00970;ko02048;
K03516	0	1.55037e-07	0	0.00285571	0.0147132	0.0384143	0.0821554	0.22603	0.650424	flagellar protein FlhE	(RefSeq) flhE; flagellar protein FlhE (A)	ko02035;				K01886	6.07287e-05	1.53347e-06	1.23763e-05	0.000229075	0.00379241	0.000577781	0.00847666	0.074732	0.535531	glutaminyl-tRNA synthetase [EC:6.1.1.18]	(GenBank) glutaminyl-tRNA synthetase (A)	ko01007;ko03016;ko00970;
K03528	0	0	0	0.0198882	0.0462539	0.0180966	0.0658864	0.884422	0.979327	cell division protein ZipA	(GenBank) zipA; cell division protein ZipA (A)	ko03036;				K01887	4.89187e-05	1.55178e-06	1.19051e-05	0.00228725	0.0147132	0.00426618	0.0359682	0.0920935	0.535531	arginyl-tRNA synthetase [EC:6.1.1.19]	(GenBank) arginyl-tRNA synthetase (A)	ko01007;ko03016;ko00970;ko03029;
K03532	0	0	0	0.0198882	0.0462539	0.0180966	0.0658864	0.976806	1	trimethylamine-N-oxide reductase (cytochrome c), cytochrome c-type subunit TorC	(GenBank) torC; trimethylamine N-oxide reductase, cytochrome c-type subunit (A)	ko02000;ko02020;				K01889	6.15348e-05	1.27436e-06	1.14593e-05	0.000229075	0.00379241	0.00039405	0.00641409	0.0830457	0.535531	phenylalanyl-tRNA synthetase alpha chain [EC:6.1.1.20]	(GenBank) pheS; phenylalanyl-tRNA ligase subunit alpha (A)	ko01007;ko03016;ko00970;
K03533	0	1.07749e-07	0	0.00285571	0.0147132	0.0384143	0.0821554	0.272191	0.65528	TorA specific chaperone	(GenBank) torD; Chaperone protein TorD (A)	ko02000;ko02020;				K01890	3.80797e-05	1.36245e-06	9.18214e-06	0.00163718	0.0125107	0.00754355	0.0510096	0.10681	0.535531	phenylalanyl-tRNA synthetase beta chain [EC:6.1.1.20]	(GenBank) pheT; phenylalanyl-tRNA ligase subunit beta (A)	ko01007;ko03016;ko00970;
K03535	0	0	0	0.00772928	0.0265386	0.0384143	0.0821554	0.352193	0.718083	MFS transporter, ACS family, glucarate transporter	(GenBank) gudP; putative D-glucarate transporter (A)	ko02000;				K01892	3.27315e-05	1.66396e-06	1.09892e-05	0.00368727	0.0180416	0.026354	0.0821554	0.0830457	0.535531	histidyl-tRNA synthetase [EC:6.1.1.21]	(GenBank) hisS; histidyl-tRNA synthetase (A)	ko01007;ko03016;ko00970;
K03548	0	0	0	0.0198882	0.0462539	0.0384143	0.0821554	0.694475	0.905776	putative permease	(GenBank) permase (A)	ko02000;				K01893	9.38406e-05	2.38199e-06	1.42245e-05	0.000402899	0.00511457	0.000174139	0.00342141	0.124053	0.535531	asparaginyl-tRNA synthetase [EC:6.1.1.22]	(GenBank) asnC; asparaginyl-tRNA synthetase (A)	ko01007;ko03016;ko00970;
K03549	0	5.07705e-07	0	0.000994256	0.0083833	0.00362535	0.0321153	0.697896	0.908939	KUP system potassium uptake protein	(GenBank) potassium transporter Kup (A)	ko02000;				K01895	2.5532e-05	1.64524e-06	6.65284e-06	0.00163718	0.0125107	0.0329436	0.0821554	0.129783	0.547079	acetyl-CoA synthetase [EC:6.2.1.1]	(GenBank) acetyl-CoA synthetase (A)	ko00010;ko00620;ko00640;ko00720;ko00680;ko01004;
K03554	0	1.22247e-07	0	0.00860435	0.0285355	0.0575121	0.114154	0.395534	0.733033	recombination associated protein RdgC	(GenBank) recombination-associated exonuclease RdgC (A)	ko03400;				K01897	8.49486e-05	4.52921e-06	2.69528e-05	0.00315163	0.0157754	0.0674962	0.130317	0.0922426	0.535531	long-chain acyl-CoA synthetase [EC:6.2.1.3]	(GenBank) long-chain-fatty-acid--CoA ligase (A)	ko00061;ko00071;ko01004;ko04147;ko04146;ko04216;ko02024;ko04920;ko03320;ko04714;
K03557	0	7.6413e-08	0	0.00285571	0.0147132	0.0180966	0.0658864	0.310551	0.673204	Fis family transcriptional regulator, factor for inversion stimulation protein	(RefSeq) fis; global DNA-binding transcriptional dual regulator Fis (A)	ko03000;ko03036;ko03400;ko05111;				K01912	6.63272e-05	1.03307e-06	1.14847e-05	0.000971332	0.0083833	0.012799	0.0658864	0.0294033	0.535531	phenylacetate-CoA ligase [EC:6.2.1.30]	(GenBank) phenylacetate-CoA ligase (A)	ko00360;ko05111;
K03562	0	3.63446e-07	0	0.00860435	0.0285355	0.0575121	0.114154	0.238593	0.65528	biopolymer transport protein TolQ	(GenBank) protein TolQ (A)	ko02000;				K01914	2.06869e-05	1.3584e-06	8.22202e-06	0.00516925	0.02379	0.0648952	0.126777	0.0773825	0.535531	aspartate--ammonia ligase [EC:6.3.1.1]	(GenBank) asnA; aspartate--ammonia ligase (A)	ko00250;ko00460;
K03566	0	1.51458e-07	0	0.00285571	0.0147132	0.0180966	0.0658864	0.365763	0.732329	LysR family transcriptional regulator, glycine cleavage system transcriptional activator	(GenBank) LysR family transcriptional regulator (A)	ko03000;ko02026;				K01915	0.000107241	2.69972e-06	2.14677e-05	0.000751617	0.00808209	0.00315538	0.0307943	0.0970587	0.535531	glutamine synthetase [EC:6.3.1.2]	(GenBank) glnA; glutamine synthetase (A)	ko00630;ko00910;ko00250;ko00220;ko02020;ko04147;ko04217;ko04724;ko04727;
K03573	0	0	0	0.0198882	0.0462539	0.0384143	0.0821554	0.739617	0.92482	DNA mismatch repair protein MutH	(GenBank) DNA mismatch repair protein (A)	ko03430;ko03400;				K01918	1.86292e-05	7.84434e-07	6.89405e-06	0.0154031	0.0462539	0.0969423	0.167843	0.14784	0.582101	pantoate--beta-alanine ligase [EC:6.3.2.1]	(GenBank) panC; Pantothenate synthetase (A)	ko00410;ko00770;
K03576	0	0	0	0.00772928	0.0265386	0.0384143	0.0821554	0.485329	0.77236	LysR family transcriptional regulator, regulator for metE and metH	(GenBank) metR; LysR-family transcriptional regulator (A)	ko03000;				K01923	8.28701e-05	1.50155e-06	1.31909e-05	7.78883e-05	0.00225707	0.00118667	0.0143042	0.0709667	0.535531	phosphoribosylaminoimidazole-succinocarboxamide synthase [EC:6.3.2.6]	(GenBank) purC; Phosphoribosylaminoimidazole-succinocarboxamide synthase (A)	ko00230;
K03578	0	2.67561e-07	0	0.000994256	0.0083833	0.00825761	0.0510096	0.494241	0.782448	ATP-dependent helicase HrpA [EC:3.6.4.13]	(GenBank) ATP-dependent helicase HrpA (A)	ko99976;				K01924	3.72597e-05	1.43772e-06	8.73487e-06	0.00138372	0.0110153	0.00570351	0.0446274	0.117858	0.535531	UDP-N-acetylmuramate--alanine ligase [EC:6.3.2.8]	(GenBank) murC; UDP-N-acetylmuramate--L-alanine ligase (A)	ko00471;ko00550;ko01011;
K03580	0	0	0	0.0198882	0.0462539	0.0180966	0.0658864	0.838734	0.973401	ATP-dependent helicase HepA [EC:3.6.4.-]	(GenBank) rapA; RapA (A)	ko03021;				K01925	2.52393e-05	1.33022e-06	9.72058e-06	0.00668251	0.0265386	0.0502224	0.103188	0.0595151	0.535531	UDP-N-acetylmuramoylalanine--D-glutamate ligase [EC:6.3.2.9]	(GenBank) murD; UDP-N-acetylmuramoyl-L-alanyl-D-glutamate synthetase (A)	ko00471;ko00550;ko01011;
K03582	0	4.19897e-07	0	0.00285571	0.0147132	0.0180966	0.0658864	0.285123	0.65528	exodeoxyribonuclease V beta subunit [EC:3.1.11.5]	(GenBank) addA; AddAB recombination complex, helicase AddA (A)	ko03440;ko03400;				K01926	3.03514e-05	4.41465e-07	9.65893e-06	0.00188368	0.0138846	0.0453339	0.0945251	0.0349028	0.535531	redox-sensing transcriptional repressor	(GenBank) CoA-binding domain protein (A)	ko03000;
K03583	0	2.12837e-07	0	0.00285571	0.0147132	0.0180966	0.0658864	0.365763	0.732329	exodeoxyribonuclease V gamma subunit [EC:3.1.11.5]	(GenBank) exonuclease V gamma subunit (A)	ko03440;ko03400;				K01933	6.56183e-05	1.6242e-06	1.29808e-05	0.000400431	0.00511457	0.00069555	0.00945778	0.070579	0.535531	phosphoribosylformylglycinamidine cyclo-ligase [EC:6.3.3.1]	(GenBank) phosphoribosylaminoimidazole synthetase (A)	ko00230;
K03586	0	0	0	0.0198882	0.0462539	0.00362535	0.0321153	0.721621	0.919902	cell division protein FtsL	(GenBank) ftsL; membrane bound cell division protein at septum containing leucine zipper motif (A)	ko03036;				K01937	5.30482e-05	1.60663e-06	9.7062e-06	0.000332427	0.00455	0.000215063	0.0040133	0.10681	0.535531	CTP synthase [EC:6.3.4.2]	(GenBank) pyrG; CTP synthase (A)	ko00240;
K03591	0	0	0	0.00772928	0.0265386	0.0384143	0.0821554	0.485329	0.77236	cell division protein FtsN	(GenBank) cell division protein FtsN (A)	ko03036;				K01938	6.09243e-05	6.08147e-07	1.07943e-05	0.000121959	0.00270026	0.000669975	0.00930869	0.0285113	0.535531	formate--tetrahydrofolate ligase [EC:6.3.4.3]	(GenBank) fhs; Formate--tetrahydrofolate ligase (A)	ko00720;ko00670;
K03599	0	5.40184e-07	0	0.00409971	0.0196391	0.065762	0.127355	0.140557	0.565825	RNA polymerase-associated protein	(GenBank) sspA; stringent starvation protein A (A)	ko03021;ko02000;				K01939	0.000131125	1.6851e-06	1.26919e-05	0.000104545	0.00246272	8.979e-05	0.00234189	0.053783	0.535531	adenylosuccinate synthase [EC:6.3.4.4]	(GenBank) purA; adenylosuccinate synthetase (A)	ko00230;ko00250;
K03600	0	1.23811e-07	0	0.0103451	0.0332469	0.125234	0.205877	0.20517	0.638126	stringent starvation protein B	(GenBank) stringent starvation protein B (A)	ko03021;				K01940	4.39616e-05	1.92165e-06	1.27816e-05	0.00315163	0.0157754	0.00987482	0.0589581	0.074732	0.535531	argininosuccinate synthase [EC:6.3.4.5]	(GenBank) argG; Argininosuccinate synthase (A)	ko00250;ko00220;ko04147;ko05418;
K03603	0	0	0	0.0198882	0.0462539	0.0384143	0.0821554	0.565916	0.833702	GntR family transcriptional regulator, negative regulator for fad regulon and positive regulator of fabA	(GenBank) fatty acid metabolism regulator (A)	ko03000;				K01945	5.75599e-05	1.75727e-06	1.16178e-05	0.000682684	0.0075202	0.00140812	0.0163547	0.091298	0.535531	phosphoribosylamine--glycine ligase [EC:6.3.4.13]	(GenBank) phosphoribosylamine--glycine ligase (A)	ko00230;
K03611	0	0	0	0.0198882	0.0462539	0.0180966	0.0658864	0.884422	0.979327	disulfide bond formation protein DsbB	(GenBank) disulfide bond formation protein B (A)	ko03110;				K01950	4.40548e-05	0	7.1943e-06	0.000202466	0.00360027	0.00186328	0.0204182	0.0269478	0.535531	NAD+ synthase (glutamine-hydrolysing) [EC:6.3.5.1]	(GenBank) nadE; NAD synthetase (A)	ko00760;
K03618	0	0	0	0.00772928	0.0265386	0.0180966	0.0658864	0.44715	0.744775	hydrogenase-1 operon protein HyaF	(GenBank) hyaF; Hydrogenase-1 operon protein hyaF,HupH hydrogenase expression protein, C-terminal conserved region (A)	ko99996;				K01951	0.000114367	1.89701e-06	1.68228e-05	0.000229075	0.00379241	0.000478141	0.00742614	0.0922426	0.535531	GMP synthase (glutamine-hydrolysing) [EC:6.3.5.2]	(GenBank) guaA; GMP synthase (A)	ko00230;ko00983;ko01002;
K03619	0	0	0	0.0198882	0.0462539	0.0384143	0.0821554	0.52575	0.803407	hydrogenase-1 operon protein HyaE	(GenBank) hyaE; hydrogenase-1 operon protein HyaE,Hydrogenase-1 operon protein hyaE,hydrogenase-1 operon protein HyaE,Hydrogenase-1 expression protein HyaE (A)	ko99996;				K01952	7.05977e-05	1.63963e-06	1.02185e-05	0.000400431	0.00511457	0.00039405	0.00641409	0.0965994	0.535531	phosphoribosylformylglycinamidine synthase [EC:6.3.5.3]	(GenBank) putative phosphoribosylformylglycinamidine synthase (A)	ko00230;
K03623	0	0	0	0.00772928	0.0265386	0.0384143	0.0821554	0.415616	0.733033	ribonuclease inhibitor	(GenBank) yhcO; putative barnase inhibitor (A)	ko99973;				K01955	6.95465e-05	2.9592e-06	1.56815e-05	0.00194204	0.0140429	0.00315538	0.0307943	0.0920935	0.535531	carbamoyl-phosphate synthase large subunit [EC:6.3.5.5]	(GenBank) carB; carbamoyl phosphate synthase large subunit (A)	ko00240;ko00250;
K03635	0	0	0	0.0198882	0.0462539	0.0180966	0.0658864	0.749116	0.92896	molybdopterin synthase catalytic subunit [EC:2.8.1.12]	(GenBank) moaE3; molybdopterin converting factor, subunit 2 (A)	ko00790;ko04122;				K01956	2.54401e-05	1.32005e-06	1.15327e-05	0.0119209	0.0377797	0.101304	0.17411	0.074732	0.535531	carbamoyl-phosphate synthase small subunit [EC:6.3.5.5]	(GenBank) Carbamoyl-phosphate synthase (Glutamine-hydrolyzing) (A)	ko00240;ko00250;
K03636	0	0	0	0.0198882	0.0462539	0.0384143	0.0821554	0.785675	0.942749	sulfur-carrier protein	(GenBank) moaD3; molybdopterin converting factor, subunit 1 (A)	ko04122;				K01960	0.000127455	0	1.08139e-05	0.000202466	0.00360027	0.000174139	0.00342141	0.0751442	0.535531	pyruvate carboxylase subunit B [EC:6.4.1.1]	(GenBank) biotin attachment protein (A)	ko00020;ko00620;ko00720;
K03638	0	0	0	0.0198882	0.0462539	0.0180966	0.0658864	0.749116	0.92896	molybdenum cofactor biosynthesis protein B	(GenBank) molybdopterin biosynthesis protein B (A)	ko00790;				K01966	3.30662e-05	6.75066e-07	5.59572e-06	0.00235339	0.0147132	0.0113644	0.0649812	0.0581092	0.535531	propionyl-CoA carboxylase beta chain [EC:6.4.1.3]	(GenBank) methylmalonyl-CoA carboxyltransferase (A)	ko00630;ko00640;ko00280;
K03645	0	2.50331e-07	0	0.00101882	0.00851192	0.0105418	0.0618637	0.272152	0.65528	negative modulator of initiation of replication	(GenBank) seqA; protein SeqA (A)	ko03032;ko03036;				K01990	8.55187e-05	7.05977e-06	4.86434e-05	0.0119204	0.0377797	0.14848	0.238123	0.118364	0.535531	ABC-2 type transport system ATP-binding protein	(RefSeq) ABC transporter ATP-binding protein (A)	ko02000;
K03646	0	0	0	0.0198882	0.0462539	0.0384143	0.0821554	0.565916	0.833702	colicin import membrane protein	(GenBank) TolA protein (A)	ko02000;				K01991	2.76031e-05	2.06537e-06	6.52443e-06	0.00782025	0.0267304	0.026354	0.0821554	0.316871	0.677566	polysaccharide biosynthesis/export protein	(GenBank) capsule polysaccharide export outer membrane protein (A)	ko02000;ko02026;
K03647	0	4.87229e-07	0	0.00125039	0.0101317	0.0291255	0.0821554	0.2048	0.638126	protein involved in ribonucleotide reduction	(GenBank) nrdI; ribonucleotide reductase stimulatory protein (A)	ko99984;				K01996	1.85156e-05	8.87407e-07	2.05704e-06	0.00867532	0.0287083	0.0126227	0.0658864	0.571393	0.837713	branched-chain amino acid transport system ATP-binding protein	(GenBank) branched-chain amino acid ABC transporter ATPase (A)	ko02000;ko02010;ko02024;
K03649	0	2.24012e-07	0	0.00285571	0.0147132	0.0384143	0.0821554	0.151035	0.584779	double-stranded uracil-DNA glycosylase [EC:3.2.2.28]	(GenBank) mug; TDG/mug DNA glycosylase family protein (A)	ko03410;ko03400;				K02003	0.000151313	7.08039e-06	7.13697e-05	0.00142132	0.011199	0.0674962	0.130317	0.0281413	0.535531	putative ABC transport system ATP-binding protein	(GenBank) ABC transporter family protein (A)	ko02000;
K03651	0	0	0	0.0198882	0.0462539	0.0384143	0.0821554	0.650391	0.88208	3',5'-cyclic-AMP phosphodiesterase [EC:3.1.4.53]	(GenBank) cpdA; cyclic 3',5'-adenosine monophosphate phosphodiesterase (A)	ko00230;ko02025;				K02004	6.41057e-05	6.87595e-06	6.6226e-05	0.00256606	0.0147132	0.623594	0.687742	0.0321122	0.535531	putative ABC transport system permease protein	(GenBank) ftsX-like permease family protein (A)	ko02000;
K03656	0	0	0	0.00772928	0.0265386	0.0180966	0.0658864	0.554355	0.829804	ATP-dependent DNA helicase Rep [EC:3.6.4.12]	(GenBank) rep; ATP-dependent DNA helicase Rep (A)	ko03400;				K02005	3.00711e-05	7.96373e-07	2.16432e-05	0.00601001	0.0265386	0.290143	0.399148	0.0211266	0.535531	HlyD family secretion protein	(GenBank) RND family efflux transporter MFP subunit (A)	ko99992;
K03667	0	4.73872e-07	0	0.00495482	0.022965	0.0335166	0.0821554	0.343896	0.708771	ATP-dependent HslUV protease ATP-binding subunit HslU	(GenBank) hslU; ATP-dependent protease ATP-binding subunit HslU (A)	ko03110;				K02025	6.65872e-05	1.01594e-07	3.76604e-06	6.38238e-05	0.00213695	0.000186092	0.00362432	0.0934602	0.535531	multiple sugar transport system permease protein	(GenBank) putative ABC transporter permease protein yurN (A)	ko02000;
K03668	0	0	0	0.0198882	0.0462539	0.0180966	0.0658864	0.884422	0.979327	heat shock protein HslJ	(GenBank) lipoprotein (A)	ko99975;				K02026	4.76706e-05	7.60266e-07	4.8872e-06	0.00216863	0.0147132	0.00780197	0.0510096	0.121057	0.535531	multiple sugar transport system permease protein	(GenBank) sugar ABC transporter, sugar-binding protein (A)	ko02000;
K03669	0	0	0	0.00772928	0.0265386	0.0180966	0.0658864	0.44715	0.744775	membrane glycosyltransferase [EC:2.4.1.-]	(GenBank) glucosyltransferase MdoH (A)	ko01003;ko02000;				K02027	2.67599e-05	5.77215e-07	6.50355e-06	0.00199726	0.0144194	0.00263411	0.0269452	0.141093	0.566483	multiple sugar transport system substrate-binding protein	(RefSeq) extracellular solute-binding protein YcjN (A)	ko02000;
K03670	0	0	0	0.00772928	0.0265386	0.0180966	0.0658864	0.481516	0.77236	periplasmic glucans biosynthesis protein	(GenBank) mdoG; glucan biosynthesis protein G (A)	ko99994;				K02028	3.13581e-05	7.79096e-07	1.07396e-05	0.00117301	0.00955553	0.00700988	0.0510096	0.195304	0.632853	polar amino acid transport system ATP-binding protein [EC:3.6.3.21]	(GenBank) papQ; pathogenesis-associated glutamine ABC transporter, ATP-binding protein (A)	ko02000;
K03675	0	0	0	0.0198882	0.0462539	0.0384143	0.0821554	0.832495	0.973401	glutaredoxin 2	(RefSeq) grxB; glutaredoxin (A)	ko03110;				K02031	1.24867e-05	2.23595e-07	2.62412e-06	0.00607835	0.0265386	0.00311177	0.0307046	0.219909	0.64455	peptide/nickel transport system ATP-binding protein K02034 peptide/nickel transport system permease protein	(GenBank) hypothetical protein (A)	ko02000;ko02024;
K03683	0	0	0	0.00772928	0.0265386	0.0180966	0.0658864	0.414223	0.733033	ribonuclease T [EC:3.1.13.-]	(GenBank) ribonuclease T (A)	ko03016;				K02040	4.33978e-05	2.74147e-06	1.18007e-05	0.0203853	0.047194	0.0453339	0.0945251	0.294062	0.65528	phosphate transport system substrate-binding protein	(GenBank) membrane protein (A)	ko02000;ko02010;ko02020;ko05152;
K03684	0	0	0	0.00772928	0.0265386	0.00825761	0.0510096	0.661013	0.892504	ribonuclease D [EC:3.1.13.5]	(GenBank) ribonuclease D (A)	ko03016;				K02056	3.38669e-05	1.24359e-06	5.15891e-06	0.000971332	0.0083833	0.000260515	0.00471516	0.44554	0.744775	simple sugar transport system ATP-binding protein [EC:3.6.3.17]	(GenBank) Sugar transport ATP-binding protein (A)	ko02000;
K03690	0	1.79717e-07	0	0.00285571	0.0147132	0.0384143	0.0821554	0.22603	0.650424	ubiquinone biosynthesis protein UbiJ	(GenBank) hypothetical protein (A)	ko99987;				K02057	3.99071e-05	2.46713e-06	9.52986e-06	0.00831605	0.0282141	0.00245164	0.0252525	0.339871	0.70355	simple sugar transport system permease protein	(GenBank) ABC transporter permease (A)	ko02000;
K03717	0	1.83735e-07	0	0.00285571	0.0147132	0.0384143	0.0821554	0.272191	0.65528	LysR family transcriptional regulator, transcriptional activator of nhaA	(GenBank) nhaR; transcriptional regulator (A)	ko03000;				K02058	2.07027e-05	1.51458e-06	3.29175e-07	0.00976851	0.031819	0.000565735	0.00847666	0.539939	0.818173	simple sugar transport system substrate-binding protein	(GenBank) putative transcriptional regulator (A)	ko02000;
K03720	0	0	0	0.0198882	0.0462539	0.0180966	0.0658864	0.884422	0.979327	TrpR family transcriptional regulator, trp operon repressor	(GenBank) Trp operon repressor (A)	ko03000;				K02065	2.42882e-05	1.41814e-06	9.52348e-06	0.0189892	0.0462539	0.177598	0.261674	0.221806	0.6456	phospholipid/cholesterol/gamma-HCH transport system ATP-binding protein	(GenBank) ABC transporter ATP-binding protein (A)	ko02000;ko02010;
K03721	0	0	0	0.0198882	0.0462539	0.0180966	0.0658864	0.838734	0.973401	transcriptional regulator of aroF, aroG, tyrA and aromatic amino acid transport	(GenBank) transcriptional regulatory protein TyrR (A)	ko03000;				K02066	1.92847e-05	1.63052e-06	8.5625e-06	0.0104033	0.0332989	0.115979	0.195145	0.251223	0.65528	phospholipid/cholesterol/gamma-HCH transport system permease protein	(GenBank) ABC transporter permease (A)	ko02000;ko02010;
K03724	0	2.96503e-07	0	0.000994256	0.0083833	0.0180966	0.0658864	0.271946	0.65528	ATP-dependent helicase Lhr and Lhr-like helicase [EC:3.6.4.-]	(GenBank) ATP-dependent DNA helicase (A)	ko03400;				K02078	0.000723961	4.76241e-06	2.47783e-05	3.72661e-05	0.00196525	1.55495e-05	0.000871237	0.0672362	0.535531	acyl carrier protein	(GenBank) acyl carrier protein (A)	ko00061;
K03745	0	0	0	0.0198882	0.0462539	0.0384143	0.0821554	0.565916	0.833702	SlyX protein	(GenBank) phi X174 lysis protein (A)	ko99996;				K02108	6.92215e-05	2.05892e-06	8.9662e-06	0.000477339	0.00573204	0.000174139	0.00342141	0.32904	0.689684	F-type H+-transporting ATPase subunit a	(GenBank) F0F1-type ATP synthase a subunit (A)	ko00190;ko00195;ko00194;ko03110;
K03748	0	6.83791e-07	0	0.00338074	0.01683	0.0105418	0.0618637	0.736564	0.92482	SanA protein	(GenBank) sanA; predicted protein (A)	ko99996;				K02109	0.000130919	2.01456e-06	7.56541e-06	0.000188921	0.0033991	7.12105e-05	0.00202292	0.541656	0.818315	F-type H+-transporting ATPase subunit b	(GenBank) atpF'; ATP synthase, F0 complex, b' subunit (A)	ko00190;ko00195;ko00194;
K03756	0	0	0	0.0198882	0.0462539	0.0180966	0.0658864	0.884422	0.979327	putrescine:ornithine antiporter	(GenBank) potE; Putrescine-ornithine antiporter (A)	ko02000;				K02110	5.99483e-05	1.37725e-06	1.17286e-05	0.000570404	0.00658266	0.000904652	0.0115609	0.19359	0.632853	F-type H+-transporting ATPase subunit c	(GenBank) F0F1-type ATP synthase c subunit (A)	ko00190;ko00195;ko00194;
K03757	0	0	0	0.0198882	0.0462539	0.0797252	0.142287	0.428721	0.741243	cadaverine:lysine antiporter	(GenBank) cadB; arginine:agmatine antiporter (A)	ko02000;				K02111	0.000191888	2.58299e-06	1.06233e-05	8.54427e-05	0.00225707	2.04103e-05	0.00102281	0.27218	0.65528	F-type H+-transporting ATPase subunit alpha [EC:3.6.3.14]	(GenBank) atpA; ATP synthase F1, alpha subunit (A)	ko00190;ko00195;ko00194;
K03760	0	2.99568e-07	0	0.00285571	0.0147132	0.0180966	0.0658864	0.426724	0.741243	lipid A ethanolamine phosphotransferase [EC:2.7.8.43]	(GenBank) hydrolase (A)	ko01005;ko01503;				K02112	0.000205144	3.42494e-06	1.65759e-05	1.11598e-05	0.00196525	3.43224e-05	0.00143063	0.277337	0.65528	F-type H+-transporting ATPase subunit beta [EC:3.6.3.14]	(GenBank) atpD; ATP synthase F1, beta subunit (A)	ko00190;ko00195;ko00194;
K03761	0	1.72737e-07	0	0.00285571	0.0147132	0.00825761	0.0510096	0.406176	0.733033	MFS transporter, MHS family, alpha-ketoglutarate permease	(GenBank) Sugar (And other) transporter, major facilitator superfamily (A)	ko02000;				K02113	8.61715e-05	1.36967e-06	7.80386e-06	0.000484151	0.00573204	4.4044e-05	0.00163697	0.341054	0.70355	F-type H+-transporting ATPase subunit delta	(GenBank) F0F1-type ATP synthase delta subunit (A)	ko00190;ko00195;ko00194;
K03762	0	0	0	0.00772928	0.0265386	0.0180966	0.0658864	0.672792	0.902796	MFS transporter, MHS family, proline/betaine transporter	(GenBank) putative transporter protein (A)	ko02000;				K02114	5.88197e-05	2.35473e-06	7.12929e-06	0.00117301	0.00955553	0.000996702	0.0123824	0.392864	0.733033	F-type H+-transporting ATPase subunit epsilon	(GenBank) atpC; F0F1-type ATP synthase, epsilon subunit (A)	ko00190;ko00195;ko00194;
K03764	0	3.70731e-07	0	0.000994256	0.0083833	0.00362535	0.0321153	0.265824	0.65528	MetJ family transcriptional regulator, methionine regulon repressor	(GenBank) transcriptional repressor protein MetJ (A)	ko03000;				K02115	0.000127584	1.57424e-06	7.63573e-06	0.000227561	0.00379241	3.43224e-05	0.00143063	0.21312	0.638126	F-type H+-transporting ATPase subunit gamma	(GenBank) atpG; ATP synthase F1, gamma subunit (A)	ko00190;ko00195;ko00194;
K03765	0	2.18241e-07	0	0.00285571	0.0147132	0.0180966	0.0658864	0.310551	0.673204	transcriptional activator of cad operon	(GenBank) transcriptional regulator (A)	ko03000;				K02117	0.000115781	4.72812e-07	8.32316e-06	6.63558e-05	0.00213695	7.12105e-05	0.00202292	0.0211266	0.535531	V/A-type H+/Na+-transporting ATPase subunit A [EC:3.6.3.14 3.6.3.15]	(GenBank) V-type sodium ATP synthase, A subunit (A)	ko00190;
K03774	0	0	0	0.00772928	0.0265386	0.0384143	0.0821554	0.449707	0.744775	FKBP-type peptidyl-prolyl cis-trans isomerase SlpA [EC:5.2.1.8]	(GenBank) FKBP-type peptidyl-prolyl cis-trans isomerase family protein (A)	ko03110;				K02118	0.000129481	6.20677e-07	8.95724e-06	5.39244e-05	0.00199269	0.000135409	0.0030096	0.0364615	0.535531	V/A-type H+/Na+-transporting ATPase subunit B	(GenBank) V-type sodium ATP synthase, B subunit (A)	ko00190;
K03777	0	0	0	0.0198882	0.0462539	0.0384143	0.0821554	0.650391	0.88208	D-lactate dehydrogenase [EC:1.1.1.28]	(GenBank) dld; D-lactate dehydrogenase, FAD-binding, NADH independent (A)	ko00620;				K02120	9.8579e-05	2.85979e-07	7.76785e-06	0.00035935	0.00483009	0.000974201	0.0123787	0.0251302	0.535531	V/A-type H+/Na+-transporting ATPase subunit D	(GenBank) ATP synthase subunit D (A)	ko00190;
K03788	0	1.95906e-07	0	0.00860435	0.0285355	0.0575121	0.114154	0.395534	0.733033	acid phosphatase (class B) [EC:3.1.3.2]	(GenBank) aphA; diadenosine tetraphosphatase (A)	ko00740;				K02121	6.34673e-05	4.85466e-07	4.7812e-06	0.000265965	0.00426478	0.00121366	0.0145901	0.0322772	0.535531	V/A-type H+/Na+-transporting ATPase subunit E	(GenBank) hypothetical protein (A)	ko00190;
K03796	0	1.40366e-07	0	0.00285571	0.0147132	0.0180966	0.0658864	0.310551	0.673204	Bax protein	(GenBank) mannosyl-glycoprotein endo-beta-N-acetylglucosamidase (A)	ko99996;				K02123	3.26615e-05	3.61096e-07	6.00352e-06	0.000650785	0.00732534	0.00103653	0.0128059	0.153563	0.58833	V/A-type H+/Na+-transporting ATPase subunit I	(GenBank) ntpI; V-type H+-transporting ATPase subunit I (A)	ko00190;
K03804	0	0	0	0.0198882	0.0462539	0.0384143	0.0821554	0.785675	0.942749	chromosome partition protein MukE	(GenBank) mukE; MukE (A)	ko03036;				K02124	5.76555e-05	2.56023e-07	9.05272e-06	0.000174787	0.00324706	0.000775992	0.0103932	0.0775894	0.535531	V/A-type H+/Na+-transporting ATPase subunit K	(RefSeq) V-type sodium ATP synthase subunit K (A)	ko00190;
K03805	0	0	0	0.0198882	0.0462539	0.0384143	0.0821554	0.694475	0.905776	thiol:disulfide interchange protein DsbG	(GenBank) dsbG; disulfide isomerase/thiol-disulfide oxidase (A)	ko03110;				K02190	1.25654e-05	2.68927e-07	1.7627e-06	0.00522286	0.0240125	0.0178108	0.0658864	0.129449	0.547079	sirohydrochlorin cobaltochelatase [EC:4.99.1.3]	(GenBank) hypothetical protein (A)	ko00860;
K03807	0	0	0	0.00772928	0.0265386	0.0384143	0.0821554	0.415616	0.733033	AmpE protein	(GenBank) ampE; AmpE protein (A)	ko99995;				K02203	1.25252e-05	0	0	0.00922273	0.0302352	0.0441601	0.0926553	0.0670089	0.535531	phosphoserine / homoserine phosphotransferase [EC:3.1.3.3 2.7.1.39]	(GenBank) thrH; phosphoserine phosphatase (A)	ko00680;ko00260;
K03808	0	4.96074e-07	0	0.000994256	0.0083833	0.00362535	0.0321153	0.365089	0.732329	paraquat-inducible protein A	(GenBank) pqiA-2; paraquat-inducible protein A (part 2) (A)	ko99996;				K02217	0.000181055	8.41351e-06	1.56107e-05	0.000484151	0.00573204	0.000323458	0.00552729	0.124053	0.535531	ferritin [EC:1.16.3.2]	(GenBank) ferritin (A)	ko99987;
K03809	0	9.5743e-08	0	0.00285571	0.0147132	0.0180966	0.0658864	0.459303	0.75464	NAD(P)H dehydrogenase (quinone) [EC:1.6.5.2]	(GenBank) NAD(P)H:quinone oxidoreductase (A)	ko00130;				K02313	3.16055e-05	1.17803e-06	1.20418e-05	0.00540684	0.0247836	0.0442294	0.0926553	0.0636686	0.535531	chromosomal replication initiator protein	(GenBank) dnaA; Chromosomal replication initiator protein DnaA (A)	ko03032;ko03036;ko02020;ko04112;
K03824	0	0	0	0.0198882	0.0462539	0.0180966	0.0658864	0.793584	0.944802	putative acetyltransferase [EC:2.3.1.-]	(GenBank) GCN5 family acetyltransferase (A)	ko99999;				K02314	4.04154e-05	1.89001e-06	1.00513e-05	0.00902961	0.0296446	0.0234961	0.0820617	0.136446	0.558879	replicative DNA helicase [EC:3.6.4.12]	(GenBank) dnaB; replicative DNA helicase (A)	ko03030;ko03032;ko04112;
K03831	0	1.94853e-07	0	0.00285571	0.0147132	0.0384143	0.0821554	0.272191	0.65528	molybdopterin adenylyltransferase [EC:2.7.7.75]	(GenBank) mogA; molybdenum cofactor biosynthesis protein MogA (A)	ko00790;ko04122;				K02316	2.14619e-05	1.21579e-06	8.09981e-06	0.00620588	0.0265386	0.0648952	0.126777	0.087185	0.535531	DNA primase [EC:2.7.7.-]	(GenBank) dnaG; DNA primase (A)	ko03030;ko03032;
K03834	0	1.39039e-07	0	0.00285571	0.0147132	0.0180966	0.0658864	0.426724	0.741243	tyrosine-specific transport protein	(GenBank) tyrP; tyrosine transporter TyrP (A)	ko02000;				K02335	1.69945e-05	1.68643e-06	9.83696e-06	0.00580491	0.0262894	0.0929479	0.162186	0.0920935	0.535531	DNA polymerase I [EC:2.7.7.7]	(GenBank) DNA polymerase I (A)	ko00230;ko00240;ko03030;ko03032;ko03410;ko03420;ko03440;ko03400;
K03835	0	1.33283e-07	0	0.00285571	0.0147132	0.0384143	0.0821554	0.272191	0.65528	tryptophan-specific transport protein	(GenBank) tnaB; tTryptophan-specific transport protein (A)	ko02000;				K02337	2.89408e-05	1.7653e-06	1.03031e-05	0.0157041	0.0462539	0.0814293	0.144864	0.0830457	0.535531	DNA polymerase III subunit alpha [EC:2.7.7.7]	(GenBank) dnaE; DNA polymerase III subunit alpha (A)	ko00230;ko00240;ko03030;ko03032;ko03430;ko03440;ko03400;
K03836	0	3.10286e-07	0	0.000994256	0.0083833	0.0384143	0.0821554	0.188326	0.632853	low affinity tryptophan permease	(GenBank) tnaB; tryptophan transporter of low affinity (A)	ko02000;				K02338	0.000130772	1.98825e-06	9.62079e-06	0.000229075	0.00379241	0.000492974	0.00750397	0.195304	0.632853	DNA polymerase III subunit beta [EC:2.7.7.7]	(GenBank) dnaN; DNA polymerase III subunit beta (A)	ko00230;ko00240;ko03030;ko03032;ko03430;ko03440;ko03400;
K03838	0	0	0	0.0198882	0.0462539	0.0384143	0.0821554	0.650391	0.88208	threonine transporter	(GenBank) threonine/serine transporter TdcC (A)	ko02000;				K02342	4.96829e-05	2.49872e-06	1.1893e-05	0.000694426	0.0075202	0.011256	0.064693	0.164072	0.604467	DNA polymerase III subunit epsilon [EC:2.7.7.7]	(GenBank) dnaE; DNA polymerase III, alpha subunit (A)	ko00230;ko00240;ko03030;ko03032;ko03430;ko03440;ko03400;
K03841	0	3.89984e-07	0	0.00409971	0.0196391	0.0575121	0.114154	0.227906	0.650487	fructose-1,6-bisphosphatase I [EC:3.1.3.11]	(GenBank) fbp; fructose-1,6-bisphosphatase (A)	ko00010;ko00030;ko00051;ko00710;ko00680;ko04152;ko04147;ko04910;				K02343	2.84658e-05	1.35832e-06	8.51901e-06	0.00315163	0.0157754	0.00570351	0.0446274	0.0830457	0.535531	DNA polymerase III subunit gamma/tau [EC:2.7.7.7]	(GenBank) dnaX; DNA polymerase III, subunit gamma and tau (A)	ko00230;ko00240;ko03030;ko03032;ko03430;ko03440;ko03400;
K03855	0	0	0	0.0198882	0.0462539	0.0384143	0.0821554	0.565916	0.833702	ferredoxin like protein	(GenBank) fixX; Putative Ferredoxin protein (A)	ko99982;				K02355	0.000804495	5.5814e-06	2.71706e-05	3.01131e-05	0.00196525	2.51422e-06	0.000560672	0.0538928	0.535531	elongation factor G	(GenBank) fusA; elongation factor P (A)	ko03029;ko03012;
K03893	0	2.00164e-07	0	0.00285571	0.0147132	0.0797252	0.142287	0.123346	0.535531	arsenical pump membrane protein	(GenBank) arsB; highly similar to arsenic efflux pump protein from Escherichia coli B354 (tr|D6JGF1) (A)	ko02000;				K02356	0.000149088	2.15032e-06	1.37228e-05	7.7083e-06	0.00176135	2.65476e-05	0.00126139	0.138536	0.562534	elongation factor P	(GenBank) translation elongation factor P (A)	ko03012;
K03926	0	0	0	0.0198882	0.0462539	0.0384143	0.0821554	0.694475	0.905776	periplasmic divalent cation tolerance protein	(RefSeq) divalent-cation tolerance protein CutA (A)	ko99994;				K02357	0.000262913	3.19728e-06	1.26152e-05	0.00012672	0.00270026	7.12105e-05	0.00202292	0.195715	0.632853	elongation factor Ts	(GenBank) tsf; elongation factor Ts (EF-Ts) (A)	ko03029;ko03012;
K03970	0	0	0	0.0198882	0.0462539	0.0180966	0.0658864	0.705466	0.916182	phage shock protein B	(GenBank) pspB; phage shock protein (A)	ko02048;				K02358	0.00229832	9.86541e-06	1.53485e-05	1.15049e-07	0.000262888	2.57869e-08	0.00011501	0.455864	0.752241	elongation factor Tu	(GenBank) tuf-1; translation elongation factor Tu (A)	ko03029;ko03012;ko04147;
K03971	0	0	0	0.00772928	0.0265386	0.00362535	0.0321153	0.768189	0.942749	phage shock protein D	(GenBank) phage shock protein D (A)	ko99998;				K02371	2.41279e-05	1.44988e-06	8.66477e-06	0.00379874	0.0185473	0.0361821	0.0821554	0.0393578	0.535531	enoyl-[acyl-carrier protein] reductase II [EC:1.3.1.9]	(GenBank) hypothetical protein (A)	ko00061;ko01004;
K03980	0	0	0	0.0198882	0.0462539	0.00825761	0.0510096	0.843763	0.97502	putative peptidoglycan lipid II flippase	(GenBank) Integral membrane protein MviN (A)	ko01011;ko02000;				K02377	2.74681e-05	8.62714e-07	6.79415e-06	0.000559348	0.00653765	0.00754355	0.0510096	0.0442865	0.535531	GDP-L-fucose synthase [EC:1.1.1.271]	(GenBank) nolK; nodulation protein (A)	ko00051;ko00520;
K03981	0	0	0	0.0198882	0.0462539	0.0180966	0.0658864	0.749116	0.92896	thiol:disulfide interchange protein DsbC [EC:5.3.4.1]	(GenBank) conserved hypothetical protein (A)	ko03110;ko02044;				K02388	1.27061e-05	2.72006e-07	0	0.000747879	0.00807992	0.000299533	0.00526943	1	1	flagellar basal-body rod protein FlgC	(GenBank) flgC; flagellar basal-body rod protein FlgC (A)	ko02035;ko02040;
K04016	0	0	0	0.00772928	0.0265386	0.0384143	0.0821554	0.560927	0.833702	cytochrome c-type biogenesis protein NrfE	(GenBank) nrfE; heme lyase (NrfEFG) for insertion of heme into c552, subunit NrfE (A)	ko99982;				K02389	1.86037e-05	0	0	4.99515e-05	0.00199269	5.43392e-05	0.00180292	0.297541	0.65528	flagellar basal-body rod modification protein FlgD	(GenBank) flagellar hook assembly protein FlgD (A)	ko02035;ko02040;
K04018	0	0	0	0.0198882	0.0462539	0.0384143	0.0821554	0.879918	0.979327	formate-dependent nitrite reductase complex subunit NrfG	(GenBank) nrfG; heme lyase (NrfEFG) for insertion of heme into c552, subunit NrfG (A)	ko99982;				K02390	2.21436e-05	0	0	0.000172032	0.00324706	7.74853e-05	0.00217349	0.851218	0.977191	flagellar hook protein FlgE	(GenBank) flgE; flagellar hook protein FlgE (A)	ko02035;ko02040;
K04020	0	0	0	0.0198882	0.0462539	0.0384143	0.0821554	0.739617	0.92482	phosphotransacetylase	(GenBank) ethanolamine utilization protein EutD (A)	ko00620;				K02392	1.73603e-05	0	0	0.000946443	0.0083833	0.000619026	0.00882062	0.727589	0.92482	flagellar basal-body rod protein FlgG	(GenBank) flgG; flagellar basal-body rod protein FlgG (A)	ko02035;ko02040;
K04022	0	0	0	0.0198882	0.0462539	0.0384143	0.0821554	0.694475	0.905776	alcohol dehydrogenase	(GenBank) ethanolamine utilization protein EutG (A)	ko00010;				K02396	1.44388e-05	0	0	0.00292123	0.0148664	0.00692479	0.0510096	0.248361	0.65528	flagellar hook-associated protein 1 FlgK	(GenBank) flgK; Flagellar hook-associated protein 1 (A)	ko02035;ko02040;
K04025	0	0	0	0.0198882	0.0462539	0.0384143	0.0821554	0.785675	0.942749	ethanolamine utilization protein EutK	(GenBank) yffI; predicted carboxysome structural protein with predicted role in ethanolamine utilization (A)	ko99985;				K02398	1.04869e-05	0	0	0.00129201	0.0104319	0.00188582	0.0206146	0.352193	0.718083	negative regulator of flagellin synthesis FlgM	(GenBank) hypothetical protein (A)	ko02020;ko02025;ko02026;ko02035;ko02040;
K04033	0	0	0	0.00772928	0.0265386	0.0384143	0.0821554	0.485329	0.77236	AraC family transcriptional regulator, ethanolamine operon transcriptional activator	(GenBank) yfeG; putative DNA-binding transcriptional regulator (A)	ko03000;				K02404	3.94555e-06	0	0	0.00033024	0.00455	0.00191444	0.0207242	0.0636151	0.535531	flagellar biosynthesis protein FlhF	(GenBank) flhF; flagellar biosynthesis regulator FlhF (A)	ko02035;
K04044	0	1.62132e-07	0	0.0103451	0.0332469	0.065762	0.127355	0.337431	0.70115	molecular chaperone HscA	(GenBank) hscA; DnaK-like molecular chaperone specific for IscU (A)	ko03110;				K02405	1.27549e-05	0	0	0.0040737	0.0196391	0.0101158	0.0600749	0.297541	0.65528	RNA polymerase sigma factor for flagellar operon FliA	(GenBank) fliA; RNA polymerase, sigma 28 (sigma F) factor (A)	ko03021;ko02020;ko05111;ko02025;ko02026;ko02035;ko02040;
K04046	0	0	0	0.0198882	0.0462539	0.0180966	0.0658864	0.838734	0.973401	hypothetical chaperone protein	(GenBank) chaperone (A)	ko03110;				K02406	0.000676505	0	4.27243e-07	9.67814e-06	0.00196525	3.1052e-06	0.000659485	0.216569	0.638126	flagellin	(GenBank) fliC; Flagellar biosynthesis protein FliC (A)	ko02020;ko02035;ko02040;ko04621;ko04626;ko05132;ko05134;
K04063	0	0	0	0.00772928	0.0265386	0.0180966	0.0658864	0.481516	0.77236	osmotically inducible protein OsmC	(GenBank) peroxiredoxin OsmC (A)	ko99975;				K02407	1.96232e-05	0	0	0.00041541	0.00522982	0.000327921	0.00558216	0.459303	0.75464	flagellar hook-associated protein 2	(GenBank) fliD; flagellar capping protein (A)	ko02035;ko02040;
K04064	0	0	0	0.0198882	0.0462539	0.0384143	0.0821554	0.565916	0.833702	osmotically inducible lipoprotein OsmE	(GenBank) transcriptional regulator (A)	ko99992;				K02410	1.94256e-05	0	2.28606e-07	0.000116758	0.00265464	6.36929e-05	0.00201468	0.376571	0.733033	flagellar motor switch protein FliG	(GenBank) flagellar motor switch protein FliG (A)	ko02030;ko02035;ko02040;
K04067	0	0	0	0.0198882	0.0462539	0.0180966	0.0658864	0.976806	1	primosomal replication protein N''	(GenBank) primosomal replication protein N'' (A)	ko03440;ko03400;				K02412	1.93877e-05	0	0	0.00188976	0.0138846	0.00190387	0.0207104	0.49323	0.782205	flagellum-specific ATP synthase [EC:3.6.3.14]	(GenBank) ATP synthase (A)	ko02044;ko02035;ko02040;
K04082	0	5.02635e-07	0	0.00285571	0.0147132	0.0180966	0.0658864	0.310551	0.673204	molecular chaperone HscB	(RefSeq) hscB; co-chaperone HscB (A)	ko03029;ko03110;				K02414	2.00716e-05	0	0	0.00041541	0.00522982	0.000227525	0.00422818	0.884422	0.979327	flagellar hook-length control protein FliK	(GenBank) flagellar hook-length control protein (A)	ko02035;ko02040;
K04091	0	2.18608e-07	0	0.00285571	0.0147132	0.0384143	0.0821554	0.22603	0.650424	alkanesulfonate monooxygenase [EC:1.14.14.5]	(GenBank) ssuD; highly similar to alkanesulfonate monooxygenase from Enterobacter sp. strain 638 (sp|A4W8V4) (A)	ko00920;				K02416	1.35899e-05	0	0	0.00055004	0.00644534	0.000385347	0.00641286	0.64874	0.88208	flagellar motor switch protein FliM	(GenBank) flagellar motor switch protein FliM (A)	ko02030;ko02035;ko02040;
K04333	0	1.93685e-07	0	0.00285571	0.0147132	0.0384143	0.0821554	0.121501	0.535531	LuxR family transcriptional regulator, csgAB operon transcriptional regulatory protein	(GenBank) transcriptional regulator (A)	ko03000;ko02026;				K02417	2.91221e-05	0	2.27446e-07	5.90921e-05	0.00204584	0.000107468	0.00268397	0.0966888	0.535531	flagellar motor switch protein FliN/FliY	(GenBank) flagellar motor switch protein (A)	ko02044;ko02030;ko02035;ko02040;
K04335	0	0	0	0.0198882	0.0462539	0.0384143	0.0821554	0.607498	0.857567	minor curlin subunit	(GenBank) curli fiber surface-exposed nucleator CsgB, putative (A)	ko02044;ko02026;				K02418	9.36498e-06	0	0	0.00345395	0.0171385	0.0064143	0.0489859	0.449707	0.744775	flagellar protein FliO/FliZ	(GenBank) Flagellar biogenesis protein (A)	ko02044;ko02035;ko02040;
K04336	0	1.20714e-07	0	0.000994256	0.0083833	0.0384143	0.0821554	0.124832	0.536624	curli production protein	(GenBank) csgC; putative curli production protein CsgC (A)	ko02044;ko02026;				K02419	9.54816e-06	0	4.92387e-07	0.00799349	0.0272208	0.0160018	0.0658864	0.452986	0.748305	flagellar biosynthetic protein FliP	(GenBank) fliP; flagellar biosynthesis protein FliP (A)	ko02044;ko02035;ko02040;
K04337	0	0	0	0.0198882	0.0462539	0.0384143	0.0821554	0.694475	0.905776	curli production assembly/transport component CsgE	(GenBank) csgE; Curli production assembly/transport component csgE (A)	ko02044;				K02422	2.08343e-05	0	0	0.000900495	0.0083833	0.00190387	0.0207104	0.248361	0.65528	flagellar protein FliS	(GenBank) fliS; flagellar protein FliS (A)	ko02035;ko02040;
K04568	0	0	0	0.00772928	0.0265386	0.0180966	0.0658864	0.756788	0.936438	elongation factor P--(R)-beta-lysine ligase [EC:6.3.1.-]	(GenBank) yjeA; putative lysyl-tRNA synthetase (A)	ko03012;				K02426	3.72125e-05	1.62151e-06	6.51108e-06	0.00368727	0.0180416	0.026354	0.0821554	0.541656	0.818315	cysteine desulfuration protein SufE	(GenBank) cysteine desufuration protein SufE (A)	ko99996;
K04691	0	0	0	0.0198882	0.0462539	0.0180966	0.0658864	0.930497	1	serine protease DegS [EC:3.4.21.-]	(GenBank) serine endoprotease (A)	ko01002;				K02428	5.38881e-05	2.50216e-06	1.76469e-05	0.00315163	0.0157754	0.0453339	0.0945251	0.0831869	0.535531	XTP/dITP diphosphohydrolase [EC:3.6.1.66]	(GenBank) deoxyribonucleotide triphosphate pyrophosphatase (A)	ko00230;
K04744	0	3.71937e-07	0	0.000994256	0.0083833	0.0180966	0.0658864	0.249247	0.65528	LPS-assembly protein	(GenBank) putative periplasmic protein (A)	ko02000;				K02429	5.31759e-05	1.76795e-06	2.13799e-05	0.000570404	0.00658266	0.012799	0.0658864	0.0531976	0.535531	MFS transporter, FHS family, L-fucose permease	(GenBank) putative transmembrane glucose/galactose transporter (A)	ko02000;
K04752	0	1.70895e-07	0	0.00285571	0.0147132	0.0180966	0.0658864	0.285123	0.65528	nitrogen regulatory protein P-II 2	(GenBank) glnK; nitrogen assimilation regulatory protein for GlnL, GlnE, and AmtB (A)	ko99973;				K02437	0.000112724	1.53935e-06	8.80445e-06	0.000124918	0.00270026	5.61897e-05	0.00180292	0.123133	0.535531	glycine cleavage system H protein	(GenBank) yusH; glycine cleavage system protein H (A)	ko00630;ko00260;
K04754	0	0	0	0.00772928	0.0265386	0.0384143	0.0821554	0.383101	0.733033	phospholipid-binding lipoprotein MlaA	(GenBank) lipoprotein, VacJ family (A)	ko99992;				K02440	3.31942e-05	9.2202e-07	9.11459e-07	0.000953965	0.0083833	0.000178629	0.00349423	0.595787	0.857489	glycerol uptake facilitator protein	(GenBank) glpF; glycerol facilitator (A)	ko02000;
K04755	0	0	0	0.00772928	0.0265386	0.0384143	0.0821554	0.449707	0.744775	ferredoxin, 2Fe-2S	(GenBank) ferredoxin, 2Fe-2S type, ISC system (A)	ko99982;				K02445	1.18112e-05	0	0	0.0142753	0.0440202	0.0114394	0.0653259	0.851218	0.977191	MFS transporter, OPA family, glycerol-3-phosphate transporter	(GenBank) phosphoglycerate transporter protein (A)	ko02000;
K04760	0	2.38736e-07	0	0.00285571	0.0147132	0.00825761	0.0510096	0.437128	0.744775	transcription elongation factor GreB	(GenBank) greB; transcription elongation factor GreB (A)	ko03021;				K02469	9.5744e-05	3.04642e-06	1.98703e-05	0.000277138	0.00429329	0.000112534	0.00268397	0.112556	0.535531	DNA gyrase subunit A [EC:5.99.1.3]	(GenBank) DNA gyrase subunit A (A)	ko03032;ko03400;
K04765	0	0	0	0.0198882	0.0462539	0.00825761	0.0510096	0.977539	1	nucleoside triphosphate diphosphatase [EC:3.6.1.9]	(GenBank) predicted pyrophosphatase MazG (A)	ko00230;ko00240;ko00760;ko00770;				K02470	0.000153192	1.9908e-06	2.26402e-05	8.54427e-05	0.00225707	7.12105e-05	0.00202292	0.0671109	0.535531	DNA gyrase subunit B [EC:5.99.1.3]	(GenBank) gyrB; DNA gyrase, subunit B (A)	ko03032;ko03400;
K04770	0	0	0	0.00772928	0.0265386	0.0384143	0.0821554	0.485329	0.77236	Lon-like ATP-dependent protease [EC:3.4.21.-]	(GenBank) ycbZ; Putative protease La homolog (A)	ko01002;				K02481	2.50599e-05	0	6.6209e-06	0.0141457	0.0436502	0.40574	0.476336	0.0159032	0.535531	two-component system, NtrC family, response regulator	(GenBank) putative response regulator (A)	ko02022;
K05275	0	0	0	0.0198882	0.0462539	0.0180966	0.0658864	0.793584	0.944802	-	-	ko00750;				K02500	3.38047e-05	1.58456e-06	1.11431e-05	0.00194204	0.0140429	0.011256	0.064693	0.0920935	0.535531	cyclase [EC:4.1.3.-]	(GenBank) hisF; Imidazole glycerol phosphate synthase subunit HisF (A)	ko00340;
K05365	0	0	0	0.0198882	0.0462539	0.0180966	0.0658864	0.838734	0.973401	penicillin-binding protein 1B [EC:2.4.1.129 3.4.-.-]	(GenBank) mrcB; bifunctional glycosyl transferase/transpeptidase (A)	ko01003;ko00550;ko01011;				K02501	2.41795e-05	1.1469e-06	8.08978e-06	0.00188368	0.0138846	0.0380026	0.0821554	0.110852	0.535531	glutamine amidotransferase [EC:2.4.2.-]	(GenBank) hisH; Glutamine amidotransferase (A)	ko00340;
K05368	0	1.98674e-07	0	0.00285571	0.0147132	0.0384143	0.0821554	0.248361	0.65528	aquacobalamin reductase / NAD(P)H-flavin reductase [EC:1.16.1.3 1.5.1.41]	(GenBank) fre; FMN reductase (A)	ko00740;ko00860;				K02503	5.14964e-05	3.60273e-07	8.26211e-06	0.000778136	0.00834761	0.00656805	0.0493988	0.0462277	0.535531	histidine triad (HIT) family protein	(GenBank) histidine triad (HIT) protein (A)	ko04147;
K05372	0	0	0	0.0198882	0.0462539	0.0797252	0.142287	0.54754	0.824746	AraC family transcriptional regulator	(RefSeq) ybtA; AraC family transcriptional regulator (A)	ko03000;				K02518	0.000311306	3.19022e-06	2.87584e-05	0.000104545	0.00246272	4.4044e-05	0.00163697	0.124225	0.535531	translation initiation factor IF-1	(GenBank) infA; translation initiation factor IF-1 (A)	ko03012;
K05501	0	0	0	0.0198882	0.0462539	0.00825761	0.0510096	0.932688	1	TetR/AcrR family transcriptional regulator	(GenBank) slmA; division inhibitor protein (A)	ko03000;ko03036;				K02519	0.000184271	1.8769e-06	1.14478e-05	8.54427e-05	0.00225707	0.000215063	0.0040133	0.0428364	0.535531	translation initiation factor IF-2	(GenBank) infB; translation initiation factor IF-2 (A)	ko03029;ko03012;
K05523	0	0	0	0.0198882	0.0462539	0.0384143	0.0821554	0.739617	0.92482	molecular chaperone Hsp31 and glyoxalase 3 [EC:4.2.1.130]	(GenBank) yedU; chaperone protein HchA (A)	ko00620;ko01002;				K02520	0.000140541	4.06532e-06	1.12485e-05	2.24346e-05	0.00196525	2.04103e-05	0.00102281	0.322857	0.682147	translation initiation factor IF-3	(RefSeq) infC; translation initiation factor IF-3 (A)	ko03029;ko03012;
K05526	0	1.71808e-07	0	0.00285571	0.0147132	0.0384143	0.0821554	0.297541	0.65528	succinylglutamate desuccinylase [EC:3.5.1.96]	(GenBank) succinylglutamate desuccinylase (A)	ko00330;				K02528	2.7525e-05	1.04873e-06	1.16334e-05	0.00134653	0.0107959	0.0234961	0.0820617	0.0349028	0.535531	16S rRNA (adenine1518-N6/adenine1519-N6)-dimethyltransferase [EC:2.1.1.182]	(GenBank) 16S rRNA methyltransferase (A)	ko03009;
K05527	0	0	0	0.0198882	0.0462539	0.0384143	0.0821554	0.650391	0.88208	BolA protein	(GenBank) BolA-like protein (A)	ko03000;				K02529	8.49196e-05	5.56115e-06	2.37093e-05	0.0138715	0.0430073	0.0408399	0.0866537	0.353799	0.720069	LacI family transcriptional regulator	(RefSeq) LacI-type transcriptional regulator (A)	ko03000;
K05539	0	5.23216e-07	0	0.000323724	0.00455	0.00825761	0.0510096	0.154661	0.58833	tRNA-dihydrouridine synthase A [EC:1.-.-.-]	(GenBank) tRNA-dihydrouridine synthase A (A)	ko03016;				K02536	4.96366e-05	9.70586e-07	6.1736e-06	0.000152233	0.0029919	0.000490835	0.00750397	0.312995	0.674181	UDP-3-O-[3-hydroxymyristoyl] glucosamine N-acyltransferase [EC:2.3.1.191]	(GenBank) lpxD; UDP-3-O-[3-hydroxymyristoyl] glucosamine N-acyltransferase (A)	ko00540;ko01005;
K05540	0	3.18766e-07	0	0.00285571	0.0147132	0.00825761	0.0510096	0.469396	0.764066	tRNA-dihydrouridine synthase B [EC:1.-.-.-]	(GenBank) dusB; tRNA-dihydrouridine synthase B (A)	ko03016;				K02556	1.26735e-05	1.87327e-07	9.4861e-07	0.00363435	0.0179363	0.00433611	0.0364201	0.622951	0.869159	chemotaxis protein MotA	(GenBank) Chemotaxis protein PomA (A)	ko02000;ko02020;ko02030;ko02035;ko02040;
K05541	0	0	0	0.00772928	0.0265386	0.0180966	0.0658864	0.672792	0.902796	tRNA-dihydrouridine synthase C [EC:1.-.-.-]	(GenBank) yohI; hypothetical protein YohI (A)	ko03016;				K02557	2.56859e-05	8.83925e-07	2.791e-06	9.97914e-05	0.00246272	0.000893931	0.0115609	0.567518	0.835253	chemotaxis protein MotB	(GenBank) membrane protein (A)	ko02000;ko02030;ko02035;ko02040;
K05589	0	0	0	0.0198882	0.0462539	0.0384143	0.0821554	0.739617	0.92482	cell division protein FtsB	(GenBank) septum formation initiator family protein (A)	ko03036;				K02563	2.19124e-05	1.5907e-06	9.81901e-06	0.00225547	0.0147132	0.0329436	0.0821554	0.0827634	0.535531	UDP-N-acetylglucosamine--N-acetylmuramyl-(pentapeptide) pyrophosphoryl-undecaprenol N-acetylglucosamine transferase [EC:2.4.1.227]	(RefSeq) murG; undecaprenyldiphospho-muramoylpentapeptide beta-N-acetylglucosaminyltransferase (A)	ko00550;ko01011;ko04112;ko01502;
K05591	0	0	0	0.0198882	0.0462539	0.0384143	0.0821554	0.607498	0.857567	ATP-independent RNA helicase DbpA [EC:3.6.4.13]	(GenBank) dbpA; ATP-dependent RNA helicase, specific for 23S rRNA (A)	ko03009;				K02564	0.000248067	3.29341e-06	1.41104e-05	0.000104545	0.00246272	5.61897e-05	0.00180292	0.0538928	0.535531	glucosamine-6-phosphate deaminase [EC:3.5.99.6]	(GenBank) nagBB; glucosamine-6-phosphate deaminase 2 (A)	ko00520;
K05594	0	0	0	0.0198882	0.0462539	0.0384143	0.0821554	0.694475	0.905776	ElaB protein	(RefSeq) hypothetical protein (A)	ko99996;				K02600	0.000204361	2.12055e-06	1.28557e-05	0.000155455	0.0029919	0.000112534	0.00268397	0.0672362	0.535531	N utilization substance protein A	(RefSeq) nusA; transcription elongation factor NusA (A)	ko03021;ko03009;
K05685	0	0	0	0.00772928	0.0265386	0.0180966	0.0658864	0.632203	0.876703	macrolide transport system ATP-binding/permease protein [EC:3.6.3.-]	(GenBank) macrolide export ATP-binding/permease protein MacB (A)	ko02000;ko02010;				K02601	0.000616317	5.1751e-06	1.74855e-05	6.96729e-05	0.00213695	1.17717e-05	0.000846804	0.164072	0.604467	transcriptional antiterminator NusG	(GenBank) transcription termination/antitermination factor NusG (A)	ko03021;ko03009;
K05708	0	1.41115e-07	0	0.00285571	0.0147132	0.164394	0.244971	0.0746416	0.535531	3-phenylpropionate/trans-cinnamate dioxygenase subunit alpha [EC:1.14.12.19]	(GenBank) hcaE; 3-phenylpropionate dioxygenase alpha subunit (A)	ko00360;				K02621	1.67316e-05	1.47292e-06	7.76343e-06	0.00315163	0.0157754	0.0408399	0.0866537	0.164072	0.604467	topoisomerase IV subunit A [EC:5.99.1.-]	(GenBank) DNA topoisomerase IV subunit A (A)	ko03032;ko03036;ko02048;
K05709	0	0	0	0.0198882	0.0462539	0.164394	0.244971	0.214952	0.638126	3-phenylpropionate/trans-cinnamate dioxygenase subunit beta [EC:1.14.12.19]	(GenBank) hcaF; 3-phenylpropionate dioxygenase, small (beta) subunit (A)	ko00360;				K02622	2.60725e-05	1.35614e-06	6.77864e-06	0.0049939	0.0230759	0.0487894	0.101069	0.0920935	0.535531	topoisomerase IV subunit B [EC:5.99.1.-]	(GenBank) type II topoisomerase family protein (A)	ko03032;ko03036;ko02048;
K05710	0	0	0	0.0198882	0.0462539	0.350648	0.42074	0.105275	0.535531	3-phenylpropionate/trans-cinnamate dioxygenase ferredoxin component	(GenBank) hcaC; 3-phenylpropionate dioxygenase, predicted ferredoxin subunit (A)	ko00360;				K02626	0	0	0	0.0173323	0.0462539	0.0585566	0.115763	0.21672	0.638126	arginine decarboxylase [EC:4.1.1.19]	(GenBank) hypothetical protein (A)	ko00330;
K05711	0	0	0	0.0198882	0.0462539	0.164394	0.244971	0.268725	0.65528	2,3-dihydroxy-2,3-dihydrophenylpropionate dehydrogenase [EC:1.3.1.87]	(GenBank) 2,3-dihydroxy-2,3-dihydrophenylpropionate dehydrogenase (A)	ko00360;				K02647	3.07547e-05	1.67692e-07	5.79871e-06	0.000311258	0.00455	0.000134712	0.0030096	0.0958291	0.535531	carbohydrate diacid regulator	(GenBank) PucR family transcriptional regulator (A)	ko03000;
K05775	0	0	0	0.0198882	0.0462539	0.0384143	0.0821554	0.739617	0.92482	maltose operon periplasmic protein	(GenBank) maltose operon periplasmic protein (A)	ko99996;				K02650	1.88718e-05	0	0	0.00033024	0.00455	0.00162366	0.0181948	0.117713	0.535531	type IV pilus assembly protein PilA	(GenBank) pilE; fimbrial protein precursor (A)	ko02044;ko02020;ko02035;
K05779	0	0	0	0.0198882	0.0462539	0.0180966	0.0658864	0.793584	0.944802	putative thiamine transport system ATP-binding protein	(GenBank) ynjD; putative sulfate/thiosulfate transporter subunit: ATP-binding component of ABC superfamily transporter (A)	ko02000;				K02662	0	0	0	0.00860435	0.0285355	0.174424	0.257507	0.033692	0.535531	type IV pilus assembly protein PilM	(GenBank) pilus assembly protein PilM (A)	ko02044;ko02035;
K05780	0	0	0	0.0198882	0.0462539	0.0180966	0.0658864	0.838734	0.973401	alpha-D-ribose 1-methylphosphonate 5-triphosphate synthase subunit PhnL [EC:2.7.8.37]	(GenBank) phnL; ATP-binding component of phosphonate transport (A)	ko00440;				K02746	1.04373e-05	0	0	0.00292123	0.0148664	0.00191444	0.0207242	0.751583	0.931261	PTS system, N-acetylgalactosamine-specific IIC component	(GenBank) PTS N-acetylgalactosamine transporter subunit IIC (A)	ko00052;ko02000;ko02060;
K05781	0	0	0	0.00772928	0.0265386	0.0384143	0.0821554	0.449707	0.744775	putative phosphonate transport system ATP-binding protein	(GenBank) phnK; carbon-phosphorus lyase complex subunit (A)	ko99994;				K02804	0.000111902	3.09804e-07	1.59963e-06	9.61559e-05	0.0024278	7.84089e-05	0.00218565	0.324547	0.682147	PTS system, N-acetylglucosamine-specific IIC component	(GenBank) PTS sugar transporter subunit IIA (A)	ko00520;ko02000;ko02060;
K05782	0	4.14497e-07	0	0.000323724	0.00455	0.0180966	0.0658864	0.133973	0.558879	benzoate membrane transport protein	(GenBank) ydcO; putative benzoate transporter (A)	ko02000;				K02823	2.56843e-05	4.4359e-07	7.52178e-06	0.0148398	0.0452723	0.0341972	0.0821554	0.0462277	0.535531	dihydroorotate dehydrogenase electron transfer subunit	(GenBank) dihydroorotate dehydrogenase electron transfer subunit (A)	ko00240;
K05796	0	0	0	0.0198882	0.0462539	0.00825761	0.0510096	1	1	electron transport protein HydN	(GenBank) formate dehydrogenase (A)	ko99982;				K02834	4.4856e-05	9.08891e-07	1.27332e-05	0.00324559	0.0162102	0.0487894	0.101069	0.018534	0.535531	ribosome-binding factor A	(GenBank) ribosome-binding factor A (A)	ko03009;
K05798	0	4.05135e-07	0	0.000994256	0.0083833	0.00825761	0.0510096	0.269487	0.65528	LysR family transcriptional regulator, transcriptional activator for leuABCD operon	(GenBank) leuO; DNA-binding transcriptional activator (A)	ko03000;				K02835	4.71528e-05	1.74048e-06	1.00401e-05	0.0049939	0.0230759	0.00952348	0.0571055	0.0601414	0.535531	peptide chain release factor 1	(GenBank) prfA; peptide chain release factor 1 (A)	ko03012;
K05800	0	3.24097e-07	0	0.000173488	0.00324706	0.0291255	0.0821554	0.123345	0.535531	Lrp/AsnC family transcriptional regulator	(GenBank) ybaO; putative DNA-binding transcriptional regulator (Lrp-like) (A)	ko03000;				K02836	6.82476e-05	2.20401e-06	1.32539e-05	0.000580484	0.00658266	0.00196295	0.0210451	0.136626	0.558879	peptide chain release factor 2	(GenBank) Peptide chain release factor 2 (A)	ko03012;
K05805	0	0	0	0.0198882	0.0462539	0.0180966	0.0658864	0.838734	0.973401	CreA protein	(GenBank) hypothetical protein (A)	ko99996;				K02837	3.84295e-05	1.50025e-06	1.10178e-05	0.00315163	0.0157754	0.011256	0.064693	0.0671109	0.535531	peptide chain release factor 3	(GenBank) peptide chain release factor 3 (A)	ko03012;
K05811	0	2.11519e-07	0	0.000994256	0.0083833	0.0180966	0.0658864	0.348336	0.717597	putative lipoprotein	(RefSeq) yfiM; hypothetical protein (A)	ko99996;				K02838	0.00018769	1.84953e-06	1.11315e-05	8.54427e-05	0.00225707	4.4044e-05	0.00163697	0.074732	0.535531	ribosome recycling factor	(GenBank) frr; ribosome recycling factor (A)	ko03012;
K05812	0	9.55295e-08	0	0.00285571	0.0147132	0.0180966	0.0658864	0.310551	0.673204	DTW domain-containing protein	(GenBank) hypothetical protein (A)	ko99996;				K02863	0.000477877	6.48899e-06	1.72003e-05	3.72661e-05	0.00196525	4.80926e-06	0.000739631	0.149773	0.582101	large subunit ribosomal protein L1	(GenBank) rplA; 50S ribosomal protein L1 (A)	ko03010;ko03011;
K05813	0	1.67376e-07	0	0.00285571	0.0147132	0.00825761	0.0510096	0.573644	0.839789	sn-glycerol 3-phosphate transport system substrate-binding protein	(GenBank) glycerol-3-phosphate ABC transporter substrate-binding protein (A)	ko02000;ko02010;				K02864	0.000471836	5.12889e-06	1.18219e-05	5.66849e-05	0.00199269	1.17717e-05	0.000846804	0.449179	0.744775	large subunit ribosomal protein L10	(GenBank) ribosomal protein L10 (A)	ko03010;ko03011;
K05815	0	0	0	0.00772928	0.0265386	0.00362535	0.0321153	0.935931	1	sn-glycerol 3-phosphate transport system permease protein	(GenBank) glycerol-3-phosphate transporter membrane protein (A)	ko02000;ko02010;				K02867	0.000433778	5.87645e-06	1.63446e-05	4.60134e-05	0.00196525	6.54987e-06	0.000749037	0.271961	0.65528	large subunit ribosomal protein L11	(GenBank) rplK; 50S ribosomal protein L11 (A)	ko03010;ko03011;
K05816	0	0	0	0.00772928	0.0265386	0.00362535	0.0321153	0.978623	1	sn-glycerol 3-phosphate transport system ATP-binding protein [EC:3.6.3.20]	(GenBank) ugpC; glycerol-3-phosphate transporter subunit; ATP-binding component of ABC superfamily (A)	ko02000;ko02010;				K02871	0.00026954	2.99865e-06	1.69298e-05	0.000104545	0.00246272	2.04103e-05	0.00102281	0.195919	0.632853	large subunit ribosomal protein L13	(GenBank) rplM; 50S ribosomal protein L13 (A)	ko03010;ko03011;
K05818	0	0	0	0.00772928	0.0265386	0.0180966	0.0658864	0.481516	0.77236	IclR family transcriptional regulator, mhp operon transcriptional activator	(GenBank) mhpR; MhpR transcriptional activator (A)	ko03000;				K02874	0.000555812	4.84417e-06	2.69839e-05	6.96729e-05	0.00213695	6.54987e-06	0.000749037	0.0922426	0.535531	large subunit ribosomal protein L14	(RefSeq) rplN; 50S ribosomal protein L14 (A)	ko03010;ko03011;
K05819	0	0	0	0.0198882	0.0462539	0.0384143	0.0821554	0.607498	0.857567	MFS transporter, AAHS family, 3-hydroxyphenylpropionic acid transporter	(GenBank) 3-phenylpropionic acid transporter (A)	ko02000;				K02876	0.000371539	2.61548e-06	1.5818e-05	4.60134e-05	0.00196525	6.54987e-06	0.000749037	0.231829	0.652699	large subunit ribosomal protein L15	(GenBank) rpL15; 50S ribosomal protein L15 (A)	ko03010;ko03011;
K05820	0	1.45029e-07	0	0.0103451	0.0332469	0.125234	0.205877	0.272191	0.65528	MFS transporter, PPP family, 3-phenylpropionic acid transporter	(GenBank) hcaT; putative 3-phenylpropionic acid transporter (A)	ko02000;				K02878	0.000606859	4.24626e-06	2.17165e-05	3.01131e-05	0.00196525	3.50702e-06	0.000680057	0.0428364	0.535531	large subunit ribosomal protein L16	(GenBank) rplP; 50S ribosomal protein L16 (A)	ko03010;ko03011;
K05834	0	2.52623e-07	0	0.000994256	0.0083833	0.0384143	0.0821554	0.188326	0.632853	homoserine/homoserine lactone efflux protein	(GenBank) lysine exporter protein (A)	ko02000;				K02879	0.000359023	1.79655e-06	1.12789e-05	3.69613e-05	0.00196525	6.54987e-06	0.000749037	0.074732	0.535531	large subunit ribosomal protein L17	(GenBank) rplQ; 50S ribosomal protein L17 (A)	ko03010;ko03011;
K05835	0	1.87776e-07	0	0.00285571	0.0147132	0.0384143	0.0821554	0.324422	0.682147	threonine efflux protein	(GenBank) threonine efflux system (A)	ko02000;				K02881	0.00046908	4.00345e-06	1.82556e-05	6.91409e-05	0.00213695	2.65476e-05	0.00126139	0.053783	0.535531	large subunit ribosomal protein L18	(GenBank) rplR; 50S ribosomal protein L18 (A)	ko03010;ko03011;
K05839	0	8.49605e-07	0	0.020026	0.0464799	0.0655263	0.127355	0.393129	0.733033	haemolysin expression modulating protein	(GenBank) putative regulator protein (A)	ko02048;				K02884	0.000430628	5.93524e-06	1.63695e-05	3.01131e-05	0.00196525	1.79219e-06	0.000499573	0.231615	0.652699	large subunit ribosomal protein L19	(GenBank) rplS; LSU ribosomal protein (L19p) RplS (A)	ko03010;ko03011;
K05844	0	0	0	0.0198882	0.0462539	0.0384143	0.0821554	0.694475	0.905776	ribosomal protein S6--L-glutamate ligase [EC:6.3.2.-]	(GenBank) ribosomal protein S6 modification protein (A)	ko03009;				K02886	0.000461578	3.07808e-06	2.27871e-05	4.60134e-05	0.00196525	4.80926e-06	0.000739631	0.0922426	0.535531	large subunit ribosomal protein L2	(GenBank) rplB; 50S ribosomal protein L2 (A)	ko03010;ko03011;
K05845	0	0	0	0.0198882	0.0462539	0.0180966	0.0658864	0.838734	0.973401	osmoprotectant transport system substrate-binding protein	(GenBank) putative secreted protein (A)	ko02000;ko02010;				K02887	0.000345183	2.82834e-06	1.27031e-05	1.38059e-06	0.000901329	1.25066e-06	0.000429074	0.125727	0.538441	large subunit ribosomal protein L20	(RefSeq) 50S ribosomal protein L20 (A)	ko03010;ko03011;
K05846	0	3.03889e-07	0	0.0123925	0.0388414	0.0502288	0.103188	0.406176	0.733033	osmoprotectant transport system permease protein	(GenBank) choline transport system permease protein (A)	ko02000;ko02010;				K02888	0.000410104	4.22141e-06	1.61179e-05	5.66849e-05	0.00199269	1.55495e-05	0.000871237	0.124053	0.535531	large subunit ribosomal protein L21	(GenBank) 50S ribosomal protein L21 (A)	ko03010;ko03011;
K05851	0	1.62931e-07	0	0.00285571	0.0147132	0.0180966	0.0658864	0.395534	0.733033	adenylate cyclase, class 1 [EC:4.6.1.1]	(GenBank) cyaA; adenylate cyclase (A)	ko00230;ko05111;ko02026;				K02890	0.000704927	3.69409e-06	3.39552e-05	5.62419e-05	0.00199269	2.65476e-05	0.00126139	0.0203853	0.535531	large subunit ribosomal protein L22	(GenBank) rplV; 50S ribosomal protein L22 (A)	ko03010;ko03011;
K05874	0	3.18613e-07	0	0.00285571	0.0147132	0.0384143	0.0821554	0.324422	0.682147	methyl-accepting chemotaxis protein I, serine sensor receptor	(GenBank) Methyl-accepting chemotaxis protein (A)	ko02020;ko02030;ko02035;				K02892	0.000470992	2.2386e-06	2.2529e-05	4.60134e-05	0.00196525	1.17717e-05	0.000846804	0.0538928	0.535531	large subunit ribosomal protein L23	(GenBank) rplW; 50S ribosomal protein L23 (A)	ko03010;ko03011;
K05875	0	0	0	0.0198882	0.0462539	0.0384143	0.0821554	0.650391	0.88208	methyl-accepting chemotaxis protein II, aspartate sensor receptor	(GenBank) methyl-accepting chemotaxis protein II (A)	ko02020;ko02030;ko02035;				K02895	0.000336227	4.54908e-06	2.33399e-05	7.7083e-06	0.00176135	5.61897e-05	0.00180292	0.0414383	0.535531	large subunit ribosomal protein L24	(GenBank) rplX; 50S ribosomal protein L24 (A)	ko03010;ko03011;
K05876	0	0	0	0.0198882	0.0462539	0.0384143	0.0821554	0.739617	0.92482	methyl-accepting chemotaxis protein III, ribose and galactose sensor receptor	(GenBank) trg; methyl-accepting chemotaxis protein III (ribose an galactose chemoreceptor protein) (A)	ko02020;ko02030;ko02035;				K02897	0.000102563	3.00322e-06	7.88773e-06	3.12934e-05	0.00196525	0.000187948	0.00364456	0.883441	0.979327	large subunit ribosomal protein L25	(GenBank) ribosomal protein L25, Ctc-form (A)	ko03010;ko03011;
K05877	0	0	0	0.0198882	0.0462539	0.164394	0.244971	0.214952	0.638126	methyl-accepting chemotaxis protein IV, peptide sensor receptor	(GenBank) methyl-accepting protein IV (A)	ko02020;ko02030;ko02035;				K02899	0.000585708	4.252e-06	1.63171e-05	3.01131e-05	0.00196525	1.25066e-06	0.000429074	0.101917	0.535531	large subunit ribosomal protein L27	(GenBank) rpmA; 50S ribosomal protein L27 (A)	ko03010;ko03011;
K05880	0	0	0	0.00772928	0.0265386	0.0384143	0.0821554	0.449707	0.744775	transcriptional activator for dhaKLM operon	(GenBank) GAF modulated sigma54 specific transcriptional regulator, Fis family (A)	ko03000;				K02902	0.000257246	1.15423e-05	2.27964e-05	2.24346e-05	0.00196525	1.55495e-05	0.000871237	0.217355	0.63835	large subunit ribosomal protein L28	(GenBank) hypothetical protein (A)	ko03010;ko03011;
K05887	0	9.7945e-08	0	0.00285571	0.0147132	0.0180966	0.0658864	0.365763	0.732329	quinate/shikimate dehydrogenase [EC:1.1.1.282]	(GenBank) ydiB; Quinate/shikimate dehydrogenase (A)	ko00400;				K02904	0.00030504	3.69153e-06	1.7712e-05	8.48054e-05	0.00225707	3.43224e-05	0.00143063	0.0671109	0.535531	large subunit ribosomal protein L29	(RefSeq) rpmC; 50S ribosomal protein L29 (A)	ko03010;ko03011;
K05916	0	0	0	0.0198882	0.0462539	0.0384143	0.0821554	0.565916	0.833702	nitric oxide dioxygenase [EC:1.14.12.17]	(GenBank) hmp; flavohemoprotein (A)	ko05132;				K02906	0.000428329	2.43082e-06	1.5665e-05	5.66849e-05	0.00199269	1.55495e-05	0.000871237	0.0538928	0.535531	large subunit ribosomal protein L3	(GenBank) rplC; 50S ribosomal protein L3 (A)	ko03010;ko03011;
K05964	0	0	0	0.0198882	0.0462539	0.0384143	0.0821554	0.565916	0.833702	holo-ACP synthase [EC:2.7.7.61]	(GenBank) apo-citrate lyase phosphoribosyl-dephospho-CoA transferase (A)	ko02020;				K02907	0.000209925	2.15629e-06	1.56827e-05	8.48054e-05	0.00225707	4.4044e-05	0.00163697	0.0830457	0.535531	large subunit ribosomal protein L30	(GenBank) rpmD; 50S ribosomal protein L30 (A)	ko03010;ko03011;
K05966	0	3.50621e-07	0	0.000994256	0.0083833	0.0384143	0.0821554	0.138876	0.562534	triphosphoribosyl-dephospho-CoA synthase [EC:2.4.2.52]	(GenBank) citG; 2-(5''-triphosphoribosyl)-3'-dephosphocoenzyme-A synthase (A)	ko02020;				K02909	0.000279337	3.11019e-06	1.11181e-05	8.05345e-07	0.000901329	2.44976e-07	0.000273148	0.261668	0.65528	large subunit ribosomal protein L31	(GenBank) rpmE; ribosomal protein L31 (A)	ko03010;ko03011;
K05982	0	0	0	0.0198882	0.0462539	0.0384143	0.0821554	0.694475	0.905776	deoxyribonuclease V [EC:3.1.21.7]	(GenBank) hypothetical protein (A)	ko03400;				K02911	0.000476618	3.85212e-06	1.3365e-05	1.95285e-05	0.00196525	3.86804e-07	0.000287524	0.164072	0.604467	large subunit ribosomal protein L32	(GenBank) rpmF; 50S ribosomal protein L32 (A)	ko03010;ko03011;ko03029;
K05984	0	0	0	0.00772928	0.0265386	0.0384143	0.0821554	0.449707	0.744775	excinuclease Cho [EC:3.1.25.-]	(GenBank) ydjQ; endonuclease of nucleotide excision repair (A)	ko03400;				K02913	0.000759513	2.02318e-05	3.89987e-05	0.000104545	0.00246272	1.55495e-05	0.000871237	0.136626	0.558879	large subunit ribosomal protein L33	(GenBank) rpmG; 50S ribosomal protein L33 (A)	ko03010;ko03011;
K06006	0	7.8659e-08	0	0.0103451	0.0332469	0.159901	0.244971	0.185746	0.632853	periplasmic protein CpxP	(GenBank) Periplasmic protein cpxP (A)	ko03110;				K02914	0.000260457	2.8506e-06	2.36592e-05	4.60134e-05	0.00196525	1.55495e-05	0.000871237	0.136626	0.558879	large subunit ribosomal protein L34	(GenBank) rpmH; 50S ribosomal protein L34 (A)	ko03010;ko03011;
K06140	0	0	0	0.00772928	0.0265386	0.0384143	0.0821554	0.352193	0.718083	regulator of nucleoside diphosphate kinase	(GenBank) rnk; Rnk (A)	ko03000;				K02916	0.000307531	4.42314e-06	1.52571e-05	2.98612e-05	0.00196525	1.17717e-05	0.000846804	0.087185	0.535531	large subunit ribosomal protein L35	(GenBank) LSU ribosomal protein L35p (A)	ko03010;ko03011;
K06144	0	8.8036e-08	0	0.00285571	0.0147132	0.0384143	0.0821554	0.185746	0.632853	universal stress protein B	(RefSeq) universal stress protein UspB (A)	ko02000;				K02919	0.000249648	1.73713e-06	1.74817e-05	5.66849e-05	0.00199269	4.4044e-05	0.00163697	0.0480983	0.535531	large subunit ribosomal protein L36	(GenBank) rpl36; 50S ribosomal protein L36 (A)	ko03010;ko03011;
K06146	0	0	0	0.00772928	0.0265386	0.0797252	0.142287	0.348937	0.718083	LacI family transcriptional regulator, gluconate utilization system Gnt-II transcriptional activator	(RefSeq) idnR; DNA-binding transcriptional repressor, 5-gluconate-binding (A)	ko03000;				K02926	0.00027174	2.19182e-06	2.00234e-05	5.66849e-05	0.00199269	2.04103e-05	0.00102281	0.0428364	0.535531	large subunit ribosomal protein L4	(GenBank) rplD; 50S ribosomal protein L4 (A)	ko03010;ko03011;
K06149	0	4.86463e-07	0	0.00860435	0.0285355	0.125234	0.205877	0.20517	0.638126	universal stress protein A	(GenBank) universal stress protein UspA (A)	ko99995;				K02931	0.00053085	2.94838e-06	1.59022e-05	3.72661e-05	0.00196525	1.17717e-05	0.000846804	0.0538928	0.535531	large subunit ribosomal protein L5	(GenBank) 50S ribosomal protein L5 (A)	ko03010;ko03011;
K06155	0	0	0	0.0198882	0.0462539	0.0384143	0.0821554	0.739617	0.92482	Gnt-I system high-affinity gluconate transporter	(GenBank) gluconate transporter (A)	ko02000;				K02933	0.00038172	2.87173e-06	1.58707e-05	8.54427e-05	0.00225707	1.55495e-05	0.000871237	0.0920935	0.535531	large subunit ribosomal protein L6	(GenBank) rplF; 50S ribosomal protein L6 (A)	ko03010;ko03011;
K06157	0	0	0	0.0198882	0.0462539	0.0797252	0.142287	0.46657	0.762187	Gnt-II system L-idonate transporter	(GenBank) Gnt-II system L-idonate transporter (A)	ko02000;				K02935	0.000713323	6.03702e-06	1.62443e-05	2.98612e-05	0.00196525	4.80926e-06	0.000739631	0.240847	0.65528	large subunit ribosomal protein L7/L12	(GenBank) 50S ribosomal protein L7 (A)	ko03010;ko03011;
K06162	0	0	0	0.00772928	0.0265386	0.0384143	0.0821554	0.485329	0.77236	alpha-D-ribose 1-methylphosphonate 5-triphosphate diphosphatase [EC:3.6.1.63]	(GenBank) amidohydrolase (A)	ko00440;				K02939	0.000174877	2.05557e-06	9.68452e-06	0.00012672	0.00270026	0.000261755	0.00471516	0.135487	0.558879	large subunit ribosomal protein L9	(GenBank) rplI; LSU ribosomal protein L9p (A)	ko03010;ko03011;
K06163	0	0	0	0.0198882	0.0462539	0.00362535	0.0321153	0.847859	0.977191	alpha-D-ribose 1-methylphosphonate 5-phosphate C-P lyase [EC:4.7.1.1]	(GenBank) phnJ; phosphonate metabolism protein (A)	ko00440;				K02945	0.000301037	3.51178e-06	1.40448e-05	3.01131e-05	0.00196525	1.17717e-05	0.000846804	0.14996	0.582101	small subunit ribosomal protein S1	(GenBank) rpsA; 30S ribosomal protein S1 (A)	ko03010;ko03011;
K06165	0	0	0	0.0198882	0.0462539	0.0797252	0.142287	0.46657	0.762187	alpha-D-ribose 1-methylphosphonate 5-triphosphate synthase subunit PhnH [EC:2.7.8.37]	(GenBank) phnH; Protein phnH (A)	ko00440;				K02946	0.000521731	1.86113e-06	2.29962e-05	2.18594e-06	0.000998973	8.81912e-06	0.000846804	0.0365311	0.535531	small subunit ribosomal protein S10	(GenBank) rpsJ; 30S ribosomal protein S10 (A)	ko03010;ko03011;
K06175	0	0	0	0.0198882	0.0462539	0.0384143	0.0821554	0.694475	0.905776	tRNA pseudouridine65 synthase [EC:5.4.99.26]	(RefSeq) RNA pseudouridine synthase family protein (A)	ko03016;				K02948	0.000437572	3.66265e-06	1.7347e-05	3.72661e-05	0.00196525	6.54987e-06	0.000749037	0.0748652	0.535531	small subunit ribosomal protein S11	(GenBank) rpS11; 30S ribosomal protein S11 (A)	ko03010;ko03011;
K06181	0	4.95372e-07	0	0.000323724	0.00455	0.0180966	0.0658864	0.133973	0.558879	23S rRNA pseudouridine2457 synthase [EC:5.4.99.20]	(GenBank) putative ribosomal large subunit pseudouridine synthase (A)	ko03009;				K02950	0.000640953	3.09665e-06	1.71902e-05	1.38059e-06	0.000901329	1.79219e-06	0.000499573	0.0832216	0.535531	small subunit ribosomal protein S12	(GenBank) rpsL; 30S ribosomal protein S12 (A)	ko03010;ko03011;
K06186	0	0	0	0.0198882	0.0462539	0.0180966	0.0658864	0.976806	1	outer membrane protein assembly factor BamE	(GenBank) membrane biogenesis protein (A)	ko02000;				K02952	0.000666517	4.14027e-06	2.14523e-05	5.17722e-06	0.00168999	1.17717e-05	0.000846804	0.1028	0.535531	small subunit ribosomal protein S13	(GenBank) 30S ribosomal protein S13 (A)	ko03010;ko03011;
K06192	0	1.84069e-07	0	0.00285571	0.0147132	0.0384143	0.0821554	0.248361	0.65528	paraquat-inducible protein B	(GenBank) paraquat-inducible protein B (A)	ko99996;				K02954	0.000661422	3.01389e-06	1.75973e-05	1.38059e-06	0.000901329	2.51422e-06	0.000560672	0.0365311	0.535531	small subunit ribosomal protein S14	(GenBank) rpsN; 30S ribosomal protein S14 (A)	ko03010;ko03011;
K06193	0	1.52085e-07	1.15949e-07	0.0171253	0.0462539	0.0315367	0.0821554	0.609523	0.858868	protein PhnA	(GenBank) alkylphosphonate utilization operon protein PhnA (A)	ko99996;				K02956	0.000615748	2.38821e-06	1.3076e-05	3.01131e-05	0.00196525	1.60183e-05	0.000871237	0.1494	0.582101	small subunit ribosomal protein S15	(GenBank) 30S ribosomal protein S15 (A)	ko03010;ko03011;
K06195	0	0	0	0.00772928	0.0265386	0.0384143	0.0821554	0.383101	0.733033	ApaG protein	(GenBank) apaG; heavy metal transporter (A)	ko99994;				K02959	0.000316049	1.53517e-06	1.33969e-05	2.98612e-05	0.00196525	1.60183e-05	0.000871237	0.230472	0.652504	small subunit ribosomal protein S16	(RefSeq) rpsP; 30S ribosomal protein S16 (A)	ko03010;ko03011;ko03029;
K06197	0	0	0	0.0198882	0.0462539	0.0384143	0.0821554	0.565916	0.833702	cation transport regulator	(GenBank) chaB; Cation transport regulator chaB (A)	ko99996;				K02961	0.0006274	3.09623e-06	2.65802e-05	5.66849e-05	0.00199269	1.55495e-05	0.000871237	0.0602589	0.535531	small subunit ribosomal protein S17	(GenBank) rpsQ; 30S ribosomal protein S17 (A)	ko03010;ko03011;
K06202	0	3.41945e-07	0	0.00860435	0.0285355	0.065762	0.127355	0.310551	0.673204	CyaY protein	(GenBank) cyaY; conserved hypothetical protein (A)	ko99994;				K02963	0.000253405	3.46833e-06	1.63959e-05	6.96729e-05	0.00213695	3.43224e-05	0.00143063	0.164265	0.604468	small subunit ribosomal protein S18	(GenBank) rpsR; 30S ribosomal protein S18 (A)	ko03010;ko03011;
K06203	0	0	0	0.0198882	0.0462539	0.0180966	0.0658864	0.884422	0.979327	CysZ protein	(GenBank) sulfate transporter (A)	ko99985;				K02965	0.000579463	4.33066e-06	4.42153e-05	3.45148e-06	0.00121333	1.17717e-05	0.000846804	0.00626915	0.535531	small subunit ribosomal protein S19	(GenBank) rpsS; 30S ribosomal protein S19 (A)	ko03010;ko03011;
K06205	0	0	0	0.00772928	0.0265386	0.0384143	0.0821554	0.383101	0.733033	MioC protein	(GenBank) mioC; MioC protein (A)	ko99982;				K02967	0.000373239	2.80947e-06	1.51667e-05	2.18594e-06	0.000998973	4.80926e-06	0.000739631	0.143174	0.57032	small subunit ribosomal protein S2	(RefSeq) rpsB; 30S ribosomal protein S2P RpsB (A)	ko03010;ko03011;
K06211	0	0	0	0.0198882	0.0462539	0.0180966	0.0658864	0.838734	0.973401	HTH-type transcriptional regulator, transcriptional repressor of NAD biosynthesis genes [EC:2.7.7.1 2.7.1.22]	(GenBank) nadR; NadR transcriptional regulator / Nicotinamide-nucleotide adenylyltransferase, NadR family / Ribosylnicotinamide kinase (A)	ko00760;ko03000;				K02968	0.000452785	2.61721e-06	1.13806e-05	1.95285e-05	0.00196525	2.44976e-07	0.000273148	0.124053	0.535531	small subunit ribosomal protein S20	(GenBank) MYPU_6560; 30S RIBOSOMAL PROTEIN S20 (A)	ko03010;ko03011;
K06212	0	5.34011e-07	0	0.00409971	0.0196391	0.0335166	0.0821554	0.226505	0.650487	formate transporter	(GenBank) formate transporter FocA (A)	ko02000;				K02970	0.000371682	3.41502e-06	1.73658e-05	1.38059e-06	0.000901329	2.51422e-06	0.000560672	0.0709667	0.535531	small subunit ribosomal protein S21	(GenBank) rpsU; ribosomal protein S21 (A)	ko03010;ko03011;
K06219	0	0	0	0.0198882	0.0462539	0.0384143	0.0821554	0.694475	0.905776	S-adenosylmethionine-dependent methyltransferase	(GenBank) smtA; SmtA protein (A)	ko99988;				K02982	0.000673906	3.60676e-06	2.39932e-05	5.66849e-05	0.00199269	8.81912e-06	0.000846804	0.0480983	0.535531	small subunit ribosomal protein S3	(GenBank) rpsC; 30S ribosomal protein S3 (A)	ko03010;ko03011;
K06221	0	0	0	0.00772928	0.0265386	0.00825761	0.0510096	0.742241	0.925941	2,5-diketo-D-gluconate reductase A [EC:1.1.1.346]	(GenBank) putative oxidoreductase (A)	ko99999;				K02986	0.00047076	2.48707e-06	1.692e-05	2.18594e-06	0.000998973	4.80926e-06	0.000739631	0.0636686	0.535531	small subunit ribosomal protein S4	(GenBank) rpS4; 30S ribosomal protein S4 (A)	ko03010;ko03011;
K06222	0	0	0	0.0198882	0.0462539	0.0180966	0.0658864	0.838734	0.973401	2,5-diketo-D-gluconate reductase B [EC:1.1.1.346]	(GenBank) dkgB; 2,5-diketo-D-gluconate reductase B (A)	ko99999;				K02988	0.000458021	5.37753e-06	2.09224e-05	6.91409e-05	0.00213695	1.55495e-05	0.000871237	0.101917	0.535531	small subunit ribosomal protein S5	(GenBank) rpsE; 30S ribosomal protein S5 (A)	ko03010;ko03011;
K06445	0	0	0	0.00772928	0.0265386	0.0180966	0.0658864	0.592693	0.853845	acyl-CoA dehydrogenase [EC:1.3.99.-]	(GenBank) fadE; acyl-CoA dehydrogenase (A)	ko00071;				K02990	0.000204135	2.21163e-06	1.13369e-05	0.000127627	0.00270026	4.4044e-05	0.00163697	0.124225	0.535531	small subunit ribosomal protein S6	(GenBank) rpsF; 30S ribosomal protein S6 (A)	ko03010;ko03011;ko03029;
K06447	0	0	0	0.00772928	0.0265386	0.0180966	0.0658864	0.481516	0.77236	succinylglutamic semialdehyde dehydrogenase [EC:1.2.1.71]	(GenBank) astD; succinylglutamate-semialdehyde dehydrogenase (A)	ko00330;				K02992	0.000530951	2.47543e-06	2.03927e-05	4.60134e-05	0.00196525	6.54987e-06	0.000749037	0.0298776	0.535531	small subunit ribosomal protein S7	(GenBank) 30S ribosomal protein S7 (A)	ko03010;ko03011;
K06858	0	0	0	0.0198882	0.0462539	0.0180966	0.0658864	0.930497	1	vitamin B12 transport system substrate-binding protein	(GenBank) periplasmic binding protein (A)	ko02000;ko02010;				K02994	0.000401893	3.88683e-06	1.52427e-05	4.56455e-05	0.00196525	1.17717e-05	0.000846804	0.0601414	0.535531	small subunit ribosomal protein S8	(RefSeq) rpsH; 30S ribosomal protein S8 (A)	ko03010;ko03011;
K06867	0	9.81784e-07	3.09218e-08	0.000323724	0.00455	0.00152295	0.0171959	0.300353	0.659244	uncharacterized protein	(GenBank) hypothetical protein (ankyrin domain) (A)	-				K02996	0.000308783	3.36704e-06	1.49776e-05	3.72661e-05	0.00196525	6.54987e-06	0.000749037	0.0831869	0.535531	small subunit ribosomal protein S9	(GenBank) 30S ribosomal protein S9 (A)	ko03010;ko03011;
K06879	0	0	0	0.00772928	0.0265386	0.0384143	0.0821554	0.383101	0.733033	7-cyano-7-deazaguanine reductase [EC:1.7.1.13]	(GenBank) queF; 7-cyano-7-deazaguanine reductase (A)	ko00790;ko03016;				K03040	0.000452949	2.96178e-06	1.50067e-05	3.45148e-06	0.00121333	1.55495e-05	0.000871237	0.187615	0.632853	DNA-directed RNA polymerase subunit alpha [EC:2.7.7.6]	(GenBank) rpoA; DNA-directed RNA polymerase subunit alpha (A)	ko00230;ko00240;ko03020;ko03021;ko03400;
K06884	0	5.77023e-07	0	0.000994256	0.0083833	0.0180966	0.0658864	0.271946	0.65528	uncharacterized protein	(GenBank) hypothetical protein (A)	-				K03043	0.000204303	2.18146e-06	1.51523e-05	5.66849e-05	0.00199269	4.4044e-05	0.00163697	0.0601414	0.535531	DNA-directed RNA polymerase subunit beta [EC:2.7.7.6]	(GenBank) rpoB; DNA-directed RNA polymerase, beta subunit (A)	ko00230;ko00240;ko03020;ko03021;ko03400;
K06887	0	0	0	0.0198882	0.0462539	0.0180966	0.0658864	0.793584	0.944802	uncharacterized protein	(GenBank) yhhZ; conserved hypothetical protein (A)	-				K03046	0.000209527	2.39953e-06	1.37861e-05	5.66849e-05	0.00199269	3.43224e-05	0.00143063	0.101917	0.535531	DNA-directed RNA polymerase subunit beta' [EC:2.7.7.6]	(GenBank) DNA-directed RNA polymerase subunit beta' (A)	ko00230;ko00240;ko03020;ko03021;ko03400;
K06895	0	2.26953e-07	0	0.0147911	0.0452141	0.0190575	0.0688231	0.693306	0.905776	L-lysine exporter family protein LysE/ArgO	(RefSeq) arginine exporter protein (A)	ko02000;				K03070	8.78355e-05	1.8394e-06	1.19129e-05	0.000104545	0.00246272	8.979e-05	0.00234189	0.0920935	0.535531	preprotein translocase subunit SecA	(GenBank) Protein export cytoplasm protein SecA ATPase RNA helicase (A)	ko03060;ko03070;ko02044;ko02024;
K06899	0	0	0	0.0198882	0.0462539	0.0384143	0.0821554	0.694475	0.905776	nucleoid-associated protein	(GenBank) nucleoid-associated protein NdpA (A)	ko03036;				K03073	0.000296534	1.09703e-06	8.70818e-06	4.37219e-05	0.00196525	0.00011437	0.00270021	0.0895072	0.535531	preprotein translocase subunit SecE	(GenBank) putative membrane protein (A)	ko03060;ko03070;ko02044;ko02024;
K06910	0	2.69245e-07	3.15433e-07	0.0175897	0.0462539	0.0121867	0.0658864	0.897051	0.983362	uncharacterized protein	(GenBank) putative kinase inhibitor protein (A)	-				K03075	8.09208e-05	1.79765e-06	8.79604e-06	0.000154375	0.0029919	0.000323458	0.00552729	0.156419	0.590016	preprotein translocase subunit SecG	(GenBank) preprotein translocase, SecG subunit (A)	ko03060;ko03070;ko02044;ko02024;
K06915	0	2.39442e-07	9.15094e-07	0.00285571	0.0147132	0.00152295	0.0171959	0.775911	0.942749	uncharacterized protein	(GenBank) yjgR; predicted ATPase (A)	-				K03076	0.000263486	3.39222e-06	1.24423e-05	5.66849e-05	0.00199269	8.81912e-06	0.000846804	0.21312	0.638126	preprotein translocase subunit SecY	(GenBank) secY; Protein translocase subunit SecY (A)	ko03060;ko03070;ko02044;ko02024;
K06918	0	1.83504e-07	0	0.00285571	0.0147132	0.0384143	0.0821554	0.248361	0.65528	uncharacterized protein	(GenBank) hypothetical protein (A)	-				K03077	2.60908e-05	2.15721e-06	1.11781e-05	0.00675808	0.0265386	0.026354	0.0821554	0.251223	0.65528	L-ribulose-5-phosphate 4-epimerase [EC:5.1.3.4]	(RefSeq) araD; L-ribulose-5-phosphate 4-epimerase (A)	ko00040;ko00053;
K06938	0	5.0638e-07	0	0.000994256	0.0083833	0.00825761	0.0510096	0.247343	0.65528	uncharacterized protein	(GenBank) hypothetical protein (A)	-				K03086	0.00053563	3.98225e-06	1.68077e-05	4.60134e-05	0.00196525	1.55495e-05	0.000871237	0.195715	0.632853	RNA polymerase primary sigma factor	(GenBank) RNA polymerase sigma factor RpoD (A)	ko03021;
K06946	0	5.65898e-07	0	0.000994256	0.0083833	0.0180966	0.0658864	0.2079	0.638126	uncharacterized protein	(GenBank) Hypothetical protein NgrB (A)	-				K03088	0.000827112	3.12375e-05	0.000227421	0.00093443	0.0083833	0.00656805	0.0493988	0.052858	0.535531	RNA polymerase sigma-70 factor, ECF subfamily	(GenBank) sigM; ECF-family sigma factor M (A)	ko03021;
K06956	0	0	0	0.00772928	0.0265386	0.00362535	0.0321153	0.851218	0.977191	uncharacterized protein	(GenBank) Proton/glutamate symporter family protein (A)	-				K03091	2.48487e-05	9.3737e-08	6.45294e-06	0.0029046	0.0148479	0.0343173	0.0821554	0.0402218	0.535531	RNA polymerase sporulation-specific sigma factor	(GenBank) sigF; RNA polymerase sigma-F factor (A)	ko03021;
K06968	0	1.79098e-07	0	0.00285571	0.0147132	0.0384143	0.0821554	0.22603	0.650424	23S rRNA (cytidine2498-2'-O)-methyltransferase [EC:2.1.1.186]	(GenBank) 23S rRNA methyltransferase (A)	ko03009;				K03092	1.75969e-05	7.68566e-07	8.19027e-06	0.021626	0.0498642	0.0778981	0.142287	0.117858	0.535531	RNA polymerase sigma-54 factor	(GenBank) rpoN; RNA polymerase sigma-54 factor (A)	ko03021;ko02020;ko05111;
K06970	0	1.02497e-06	8.54372e-07	0.00100592	0.00846602	0.000408827	0.00660285	0.960873	1	23S rRNA (adenine1618-N6)-methyltransferase [EC:2.1.1.181]	(GenBank) 23S rRNA methyltransferase (A)	ko03009;				K03101	4.04402e-05	1.58987e-06	8.15654e-06	0.00534337	0.0245173	0.0135787	0.0658864	0.261012	0.65528	signal peptidase II [EC:3.4.23.36]	(GenBank) lspA; signal peptidase II (A)	ko01002;ko03060;
K06996	0	0	6.67542e-07	0.00772928	0.0265386	0.000609132	0.00873546	0.452986	0.748305	uncharacterized protein	(GenBank) hypothetical protein (A)	-				K03106	7.49698e-05	1.79663e-06	1.17743e-05	4.60134e-05	0.00196525	4.4044e-05	0.00163697	0.0601414	0.535531	signal recognition particle subunit SRP54 [EC:3.6.5.4]	(RefSeq) signal recognition particle protein (A)	ko03060;ko03070;ko02044;ko02024;
K06999	0	3.60262e-07	0	0.0175897	0.0462539	0.0252315	0.0821554	0.732509	0.92482	phospholipase/carboxylesterase	(GenBank) carboxylesterase (A)	ko99999;				K03110	8.98081e-05	2.98814e-06	8.60505e-06	0.000155455	0.0029919	0.000112534	0.00268397	0.136446	0.558879	fused signal recognition particle receptor	(RefSeq) cell division protein ftsY (A)	ko03060;ko03070;ko02044;ko02024;
K07000	0	2.75125e-07	0	0.00285571	0.0147132	0.0180966	0.0658864	0.337431	0.70115	uncharacterized protein	(GenBank) yqiA; putative esterase (A)	-				K03111	0.000147794	2.41894e-06	1.76245e-05	2.24346e-05	0.00196525	0.000140358	0.0030096	0.0832216	0.535531	single-strand DNA-binding protein	(GenBank) single-stranded DNA-binding protein (A)	ko03029;ko03030;ko03032;ko03430;ko03440;ko03400;
K07026	0	0	0	0.00772928	0.0265386	0.0384143	0.0821554	0.560927	0.833702	mannosyl-3-phosphoglycerate phosphatase [EC:3.1.3.70]	(GenBank) mannosyl-3-phosphoglycerate phosphatase family protein (A)	ko00051;				K03116	4.03183e-05	1.07753e-06	9.17351e-06	0.00306492	0.0155457	0.0442294	0.0926553	0.163039	0.604467	sec-independent protein translocase protein TatA	(GenBank) tatA; preprotein translocase subunit TatA (A)	ko03060;ko03070;ko02044;
K07038	0	4.29266e-07	0	0.000994256	0.0083833	0.00825761	0.0510096	0.371369	0.733033	inner membrane protein	(GenBank) membrane-bound metal-dependent hydrolase (A)	ko99996;				K03118	3.31572e-05	8.37382e-07	7.31975e-06	0.00358886	0.0177309	0.0309418	0.0821554	0.162069	0.604467	sec-independent protein translocase protein TatC	(GenBank) component of the twin-arginine pre-protein translocation pathway (A)	ko03060;ko03070;ko02044;
K07039	0	0	0	0.0198882	0.0462539	0.0384143	0.0821554	0.565916	0.833702	uncharacterized protein	(GenBank) hypothetical protein (A)	-				K03147	1.69085e-05	1.79665e-06	1.03906e-05	0.0157041	0.0462539	0.115979	0.195145	0.124053	0.535531	phosphomethylpyrimidine synthase [EC:4.1.99.17]	(GenBank) thiC; phosphomethylpyrimidine synthase (A)	ko00730;
K07054	0	0	0	0.00772928	0.0265386	0.0180966	0.0658864	0.414223	0.733033	uncharacterized protein	(GenBank) ypfJ; hypothetical protein (A)	-				K03152	2.19169e-05	1.01294e-06	7.39692e-06	0.0136764	0.0425177	0.0380026	0.0821554	0.316427	0.677566	4-methyl-5(b-hydroxyethyl)-thiazole monophosphate biosynthesis	(GenBank) 4-methyl-5(B-hydroxyethyl)-thiazole monophosphate biosynthesis enzyme, amidase family (A)	ko01002;
K07070	0	0	0	0.0198882	0.0462539	0.0384143	0.0821554	0.650391	0.88208	uncharacterized protein	(GenBank) conserved hypothetical protein (A)	-				K03168	2.53405e-05	1.30943e-06	1.21852e-05	0.00430445	0.0203216	0.0502224	0.103188	0.053783	0.535531	DNA topoisomerase I [EC:5.99.1.2]	(GenBank) topA; DNA topoisomerase I (A)	ko03032;ko03400;
K07071	0	5.67955e-07	9.09969e-07	0.00860435	0.0285355	0.00184487	0.0202663	0.938931	1	uncharacterized protein	(GenBank) yfcH; conserved hypothetical protein with NAD(P)-binding Rossmann-fold domain (A)	-				K03177	4.53755e-05	1.52566e-06	1.12081e-05	0.00227662	0.0147132	0.00864181	0.0530158	0.087185	0.535531	tRNA pseudouridine55 synthase [EC:5.4.99.25]	(GenBank) tRNA pseudouridine synthase B (A)	ko03016;
K07115	0	8.46e-07	2.80062e-07	0.00125039	0.0101317	0.00573649	0.0446505	0.527707	0.805038	23S rRNA (adenine2030-N6)-methyltransferase [EC:2.1.1.266]	(GenBank) Protein involved in catabolism of external DNA (A)	ko03009;				K03183	1.41135e-05	1.41639e-06	3.91758e-06	0.00883074	0.0291307	0.0288064	0.0821554	0.67261	0.902796	demethylmenaquinone methyltransferase / 2-methoxy-6-polyprenyl-1,4-benzoquinol methylase [EC:2.1.1.163 2.1.1.201]	(GenBank) ubiquinone/menaquinone biosynthesis methyltransferase UbiE (A)	ko00130;
K07119	0	0	0	0.0198882	0.0462539	0.0797252	0.142287	0.392722	0.733033	uncharacterized protein	(GenBank) yfmJ; hypothetical protein (A)	-				K03210	0.000152061	4.33413e-06	1.12897e-05	5.80999e-05	0.00202684	7.12105e-05	0.00202292	0.525799	0.803407	preprotein translocase subunit YajC	(GenBank) yajC; preprotein translocase subunit YajC (A)	ko03060;ko03070;ko02044;ko02024;
K07120	0	1.57409e-07	0	0.00285571	0.0147132	0.0384143	0.0821554	0.248361	0.65528	uncharacterized protein	(GenBank) hypothetical protein (A)	-				K03215	3.78104e-05	1.25277e-06	1.38117e-05	0.00368727	0.0180416	0.026354	0.0821554	0.0671109	0.535531	23S rRNA (uracil1939-C5)-methyltransferase [EC:2.1.1.190]	(GenBank) rumA; 23S rRNA (uracil-5)-methyltransferase (A)	ko03009;
K07121	0	1.52882e-07	0	0.00285571	0.0147132	0.0180966	0.0658864	0.337431	0.70115	uncharacterized protein	(GenBank) unnamed protein product (A)	-				K03217	2.47702e-05	1.41806e-06	6.80376e-06	0.00368727	0.0180416	0.00479007	0.0393439	0.293398	0.65528	YidC/Oxa1 family membrane protein insertase	(GenBank) yidC; preprotein translocase subunit (A)	ko03029;ko03060;ko03070;ko02044;ko02024;
K07126	0	2.25733e-06	4.84351e-06	0.0188128	0.0462539	0.00692479	0.0510096	0.642765	0.88208	uncharacterized protein	(GenBank) bpf001; bpf001 (A)	-				K03218	4.05061e-05	9.70163e-07	1.05723e-05	0.000815231	0.0083833	0.00700988	0.0510096	0.0469402	0.535531	23S rRNA (guanosine2251-2'-O)-methyltransferase [EC:2.1.1.185]	(GenBank) rRNA methyltransferase (A)	ko03009;
K07136	0	0	0	0.00772928	0.0265386	0.0180966	0.0658864	0.481516	0.77236	uncharacterized protein	(GenBank) membrane protein (A)	-				K03269	3.46401e-05	1.54061e-06	8.49284e-06	0.00163718	0.0125107	0.00864181	0.0530158	0.304768	0.666689	UDP-2,3-diacylglucosamine hydrolase [EC:3.6.1.54]	(GenBank) lpxH; UDP-2,3-diacylglucosamine hydrolase (A)	ko00540;ko01005;
K07146	0	5.31916e-07	0	0.000994256	0.0083833	0.0180966	0.0658864	0.140557	0.565825	UPF0176 protein	(GenBank) hypothetical protein (A)	ko99996;				K03282	2.92479e-05	1.75519e-06	7.62858e-06	0.00267573	0.0147132	0.00616692	0.0475034	0.377215	0.733033	large conductance mechanosensitive channel	(GenBank) mscL; large-conductance mechanosensitive channel (A)	ko02000;
K07147	0	0	0	0.00772928	0.0265386	0.0384143	0.0821554	0.415616	0.733033	methionine sulfoxide reductase catalytic subunit [EC:1.8.-.-]	(GenBank) putative oxidase (A)	ko99975;				K03286	7.17825e-05	8.87231e-07	8.45259e-07	0.000360425	0.00483033	0.000110603	0.00268397	0.863232	0.977191	OmpA-OmpF porin, OOP family	(GenBank) cadF; outer membrane fibronectin-binding protein (A)	ko02000;
K07156	0	0	0	0.0198882	0.0462539	0.0180966	0.0658864	0.884422	0.979327	copper resistance protein C	(GenBank) yobA; predicted protein (A)	ko02000;				K03296	3.07836e-05	1.03936e-06	1.13943e-05	0.00443626	0.0208577	0.129996	0.21292	0.0442865	0.535531	hydrophobic/amphiphilic exporter-1 (mainly G- bacteria), HAE1 family	(GenBank) acriflavin resistance plasma membrane protein (A)	ko99977;
K07165	0	0	0	0.0198882	0.0462539	0.350648	0.42074	0.105275	0.535531	transmembrane sensor	(GenBank) iron dicitrate transport regulator FecR (A)	ko99995;				K03305	3.5129e-05	3.38697e-06	5.58737e-06	0.0214127	0.0494473	0.0294965	0.0821554	0.922246	1	proton-dependent oligopeptide transporter, POT family	(RefSeq) tppB; putative tripeptide transporter permease (A)	ko99977;
K07172	0	0	0	0.00772928	0.0265386	0.0180966	0.0658864	0.592693	0.853845	antitoxin MazE	(GenBank) Prevent host death protein, Phd antitoxin A (A)	ko02048;				K03308	2.56164e-05	9.82072e-07	1.06292e-05	0.0134471	0.041926	0.198306	0.287812	0.100293	0.535531	neurotransmitter:Na+ symporter, NSS family	(GenBank) Sodium-dependent transporter (A)	ko99977;
K07184	0	0	0	0.0198882	0.0462539	0.0384143	0.0821554	0.607498	0.857567	SH3 domain protein	(GenBank) ygiM; SH3 domain protein (A)	ko99995;				K03324	2.81175e-05	8.86874e-07	1.2271e-05	0.01269	0.0396943	0.0851545	0.15006	0.0566611	0.535531	phosphate:Na+ symporter	(GenBank) Na/Pi cotransporter II-like (A)	ko02000;
K07186	0	0	0	0.0198882	0.0462539	0.0384143	0.0821554	0.785675	0.942749	membrane protein	(GenBank) hypothetical protein (A)	ko99995;				K03340	3.47421e-05	6.4414e-07	7.94845e-06	0.000650785	0.00732534	0.00230646	0.0239786	0.0991916	0.535531	diaminopimelate dehydrogenase [EC:1.4.1.16]	(GenBank) oxidoreductase (A)	ko00300;
K07224	0	0	0	0.0198882	0.0462539	0.0384143	0.0821554	0.650391	0.88208	iron uptake system component EfeO	(GenBank) putative lipoprotein (A)	ko02000;				K03386	5.06276e-05	4.64828e-06	7.86387e-06	0.00164528	0.0125107	0.00140812	0.0163547	0.714226	0.917024	peroxiredoxin (alkyl hydroperoxide reductase subunit C) [EC:1.11.1.15]	(GenBank) putative peroxiredoxin (A)	ko04147;ko04214;
K07232	0	0	0	0.0198882	0.0462539	0.0384143	0.0821554	0.694475	0.905776	cation transport protein ChaC	(GenBank) chac; Cation transport protein chac (A)	ko99994;				K03388	8.00719e-06	0	0	0.000806948	0.0083833	0.0101341	0.060104	0.033692	0.535531	heterodisulfide reductase subunit A [EC:1.8.98.1]	(GenBank) hdrA; heterodisulfide reductase subunit A (A)	ko00680;
K07237	0	0	0	0.00772928	0.0265386	0.0384143	0.0821554	0.560927	0.833702	tRNA 2-thiouridine synthesizing protein B	(GenBank) yheL; protein required for 2-thiolation step of mnm(5)-s(2)U34-tRNA synthesis (A)	ko03016;ko04122;				K03390	1.64872e-06	0	0	0.00409971	0.0196391	0.0601408	0.118685	0.033692	0.535531	heterodisulfide reductase subunit C [EC:1.8.98.1]	(GenBank) hypothetical protein (A)	ko00680;
K07246	0	0	0	0.00772928	0.0265386	0.0384143	0.0821554	0.522425	0.801204	tartrate dehydrogenase/decarboxylase / D-malate dehydrogenase [EC:1.1.1.93 4.1.1.73 1.1.1.83]	(GenBank) tartrate dehydrogenase (A)	ko00630;ko00650;				K03406	5.99623e-05	7.2238e-07	6.58607e-07	4.37219e-05	0.00196525	4.71385e-05	0.00171287	0.332334	0.695629	methyl-accepting chemotaxis protein	(GenBank) chemotaxis protein (A)	ko02020;ko02030;ko02035;
K07250	0	0	0	0.00772928	0.0265386	0.0180966	0.0658864	0.44715	0.744775	4-aminobutyrate aminotransferase / (S)-3-amino-2-methylpropionate transaminase [EC:2.6.1.19 2.6.1.22]	(GenBank) gapT; 4-aminobutyrate aminotransferase (A)	ko00640;ko00650;ko00250;ko00280;ko01007;ko00410;				K03407	2.91344e-05	0	7.32572e-07	9.41486e-05	0.0024278	7.33364e-05	0.00207013	0.312869	0.674181	two-component system, chemotaxis family, sensor kinase CheA [EC:2.7.13.3]	(GenBank) chemotaxis histidine kinase (A)	ko01001;ko02020;ko02022;ko02030;ko02035;
K07251	0	0	0	0.0198882	0.0462539	0.0384143	0.0821554	0.785675	0.942749	thiamine kinase [EC:2.7.1.89]	(GenBank) thiamine kinase (A)	ko00730;				K03408	2.48991e-05	0	5.53084e-07	0.000249511	0.00405788	0.000769762	0.0103408	0.111921	0.535531	purine-binding chemotaxis protein CheW	(GenBank) chemotaxis protein CheW (A)	ko02020;ko02030;ko02035;
K07262	0	0	0	0.00772928	0.0265386	0.0384143	0.0821554	0.449707	0.744775	D-alanyl-D-alanine endopeptidase (penicillin-binding protein 7) [EC:3.4.21.-]	(GenBank) D-alanyl-D-alanine endopeptidase (A)	ko01011;ko01002;				K03410	4.24878e-06	0	0	0.00186558	0.0138404	0.0116813	0.0658864	0.0636151	0.535531	chemotaxis protein CheC	(RefSeq) cheC; chemotaxis signal transduction system inhibitor of MCP methylation CheC (A)	ko02030;ko02035;
K07264	0	0	0	0.0198882	0.0462539	0.0180966	0.0658864	0.838734	0.973401	4-amino-4-deoxy-L-arabinose transferase [EC:2.4.2.43]	(RefSeq) 4-amino-4-deoxy-L-arabinose transferase (A)	ko01003;ko01005;ko01503;				K03411	6.55213e-06	0	0	0.00178154	0.0133909	0.00923546	0.0559649	0.057523	0.535531	chemotaxis protein CheD [EC:3.5.1.44]	(GenBank) hypothetical protein (A)	ko02030;ko02035;
K07269	0	0	0	0.00772928	0.0265386	0.0180966	0.0658864	0.632203	0.876703	uncharacterized protein	(GenBank) hypothetical protein (A)	-				K03412	7.8281e-06	0	7.97057e-07	0.00479275	0.0224415	0.0269901	0.0821554	0.154107	0.58833	two-component system, chemotaxis family, response regulator CheB [EC:3.1.1.61]	(GenBank) cheB; protein-glutamate methylesterase CheB (A)	ko02020;ko02022;ko02030;ko02035;
K07274	0	2.43356e-07	0	0.00285571	0.0147132	0.0180966	0.0658864	0.337431	0.70115	MipA family protein	(GenBank) MltA-interacting protein, putative (A)	ko02000;				K03413	4.92842e-05	8.34424e-07	1.72176e-06	0.000121959	0.00270026	3.59387e-05	0.00148414	0.645747	0.88208	two-component system, chemotaxis family, response regulator CheY	(GenBank) response regulator receiver protein (A)	ko02020;ko02022;ko02030;ko02035;
K07275	0	0	0	0.0198882	0.0462539	0.0384143	0.0821554	0.694475	0.905776	outer membrane protein	(GenBank) outer membrane protein W (A)	ko99992;				K03415	1.70388e-05	0	0	7.51851e-05	0.00225707	0.000114426	0.00270021	0.100539	0.535531	two-component system, chemotaxis family, response regulator CheV	(GenBank) chemotaxis protein CheW (A)	ko02020;ko02022;ko02030;ko02035;
K07278	0	0	0	0.0198882	0.0462539	0.0384143	0.0821554	0.739617	0.92482	translocation and assembly module TamA	(GenBank) surface antigen variable number repeat family protein (A)	ko02000;				K03427	2.42914e-05	2.12259e-06	1.62612e-05	0.00309436	0.0156777	0.14848	0.238123	0.0789369	0.535531	type I restriction enzyme M protein [EC:2.1.1.72]	(GenBank) type I restriction-modification system M protein (A)	ko02048;
K07279	0	1.08075e-07	0	0.00285571	0.0147132	0.0384143	0.0821554	0.248361	0.65528	autotransporter family porin	(GenBank) yfaL; adhesin (A)	ko02000;ko02044;				K03431	1.29278e-05	0	5.23991e-06	0.00674023	0.0265386	0.0308298	0.0821554	0.0775894	0.535531	phosphoglucosamine mutase [EC:5.4.2.10]	(GenBank) phosphoglucosamine mutase (A)	ko00520;
K07283	0	0	0	0.0198882	0.0462539	0.0384143	0.0821554	0.565916	0.833702	putative salt-induced outer membrane protein	(GenBank) conserved hypothetical protein (A)	ko99992;				K03438	8.68138e-05	1.58545e-06	1.08052e-05	0.00012672	0.00270026	7.12105e-05	0.00202292	0.0566611	0.535531	16S rRNA (cytosine1402-N4)-methyltransferase [EC:2.1.1.199]	(GenBank) mraW; S-adenosyl-dependent methyltransferase activity on membrane-located substrates (A)	ko03009;
K07285	0	5.31168e-07	0	0.00716453	0.0265386	0.0252315	0.0821554	0.422437	0.741051	outer membrane lipoprotein	(GenBank) slp; Outer membrane protein slp precursor (A)	ko99992;				K03439	2.21536e-05	1.562e-06	1.04892e-05	0.0137195	0.042565	0.173609	0.256814	0.164072	0.604467	tRNA (guanine-N7-)-methyltransferase [EC:2.1.1.33]	(GenBank) tRNA (guanine-N7)-methyltransferase (A)	ko03016;
K07286	0	7.02085e-08	0	0.0103451	0.0332469	0.0575121	0.114154	0.395534	0.733033	uncharacterized lipoprotein	(GenBank) Lipoprotein, putative (A)	ko99992;				K03466	2.51438e-05	1.67773e-06	8.46645e-06	0.00626915	0.0265386	0.0185537	0.0673309	0.167023	0.610048	DNA segregation ATPase FtsK/SpoIIIE, S-DNA-T family	(GenBank) cell division protein FtsK (A)	ko03036;
K07287	0	0	0	0.00772928	0.0265386	0.0384143	0.0821554	0.295267	0.65528	outer membrane protein assembly factor BamC	(GenBank) nlpB; Outer membrane protein NlpB, lipoprotein component of the protein assembly complex (forms a complex with YaeT, YfiO, and YfgL) (A)	ko02000;				K03474	3.56366e-05	9.86021e-07	3.53121e-06	0.00976851	0.031819	0.0258961	0.0821554	0.53841	0.816929	pyridoxine 5-phosphate synthase [EC:2.6.99.2]	(GenBank) pyridoxine 5'-phosphate synthase (A)	ko00750;
K07290	0	0	0	0.00772928	0.0265386	0.0384143	0.0821554	0.415616	0.733033	AsmA family protein	(GenBank) hypothetical protein (A)	ko99992;				K03496	9.56141e-05	2.71653e-06	3.08487e-05	0.00313784	0.0157754	0.026354	0.0821554	0.0785253	0.535531	chromosome partitioning protein	(GenBank) chromosome partitioning protein ParA (A)	ko03036;ko04812;
K07300	0	0	0	0.0198882	0.0462539	0.0384143	0.0821554	0.565916	0.833702	Ca2+:H+ antiporter	(GenBank) Ca2+/H+ antiporter (A)	ko02000;				K03497	5.49387e-05	3.39642e-06	3.36751e-05	0.0137195	0.042565	0.304591	0.415182	0.0831869	0.535531	chromosome partitioning protein, ParB family	(GenBank) parB; chromosome partitioning protein (A)	ko03000;ko03036;ko04812;
K07305	0	3.56799e-07	0	0.020026	0.0464799	0.0583835	0.115763	0.622951	0.869159	peptide-methionine (R)-S-oxide reductase [EC:1.8.4.12]	(GenBank) msrB; peptide methionine sulfoxide reductase (A)	ko99975;				K03501	3.02537e-05	1.49534e-06	7.27616e-06	0.021626	0.0498642	0.0361821	0.0821554	0.129783	0.547079	16S rRNA (guanine527-N7)-methyltransferase [EC:2.1.1.170]	(GenBank) gidB; 16S rRNA methyltransferase GidB (A)	ko03009;ko03036;
K07306	0	2.53563e-07	0	0.020026	0.0464799	0.218417	0.312224	0.189199	0.632853	anaerobic dimethyl sulfoxide reductase subunit A [EC:1.8.5.3]	(GenBank) anaerobic dimethyl sulfoxide reductase subunit A (A)	ko00920;ko02000;				K03517	5.19008e-05	2.06492e-06	1.13357e-05	0.00164528	0.0125107	0.012799	0.0658864	0.149773	0.582101	quinolinate synthase [EC:2.5.1.72]	(GenBank) Quinolinate synthetase A (A)	ko00760;
K07309	0	1.01007e-07	0	0.00285571	0.0147132	0.00825761	0.0510096	0.406176	0.733033	Tat-targeted selenate reductase subunit YnfE [EC:1.97.1.9]	(GenBank) ynfE; putative dimethyl sulfoxide reductase major subunit (A)	ko00450;ko02000;				K03518	1.07007e-05	0	3.14782e-06	0.00101463	0.00850803	0.00943131	0.0569968	0.0194478	0.535531	carbon-monoxide dehydrogenase small subunit [EC:1.2.7.4]	(GenBank) xanthine dehydrogenase family protein, iron-sulfur binding subunit (A)	ko99982;
K07310	0	2.26598e-07	0	0.00277843	0.0147132	0.0575121	0.114154	0.249247	0.65528	Tat-targeted selenate reductase subunit YnfF [EC:1.97.1.9]	(GenBank) ynfF; oxidoreductase subunit (A)	ko00450;ko02000;				K03521	0.000226598	1.60743e-06	8.18108e-06	6.96729e-05	0.00213695	1.17717e-05	0.000846804	0.164072	0.604467	electron transfer flavoprotein beta subunit	(GenBank) Electron transfer flavoprotein, beta subunit (A)	ko99982;
K07311	0	0	0	0.0198882	0.0462539	0.0384143	0.0821554	0.785675	0.942749	Tat-targeted selenate reductase subunit YnfG	(GenBank) ynfG; oxidoreductase, Fe-S subunit (A)	ko02000;				K03522	0.000234127	1.45361e-06	8.25746e-06	8.54427e-05	0.00225707	6.54987e-06	0.000749037	0.21312	0.638126	electron transfer flavoprotein alpha subunit	(GenBank) electron transfer flavoprotein, alpha subunit (A)	ko04147;
K07314	0	0	0	0.0198882	0.0462539	0.0384143	0.0821554	0.739617	0.92482	serine/threonine protein phosphatase 2 [EC:3.1.3.16]	(GenBank) serine/threonine-specific protein phosphatase 2 (A)	ko99999;				K03526	4.23986e-05	1.35512e-06	9.36368e-06	0.00082431	0.0083833	0.00479007	0.0393439	0.135487	0.558879	(E)-4-hydroxy-3-methylbut-2-enyl-diphosphate synthase [EC:1.17.7.1 1.17.7.3]	(GenBank) 4-hydroxy-3-methylbut-2-en-1-yl diphosphate synthase (A)	ko00900;
K07319	0	0	0	0.00772928	0.0265386	0.0180966	0.0658864	0.592693	0.853845	adenine-specific DNA-methyltransferase [EC:2.1.1.72]	(GenBank) yhdJ; predicted methyltransferase (A)	ko02048;				K03527	5.95367e-05	1.41594e-06	9.5313e-06	0.00057711	0.00658266	0.000996702	0.0123824	0.0785253	0.535531	4-hydroxy-3-methylbut-2-en-1-yl diphosphate reductase [EC:1.17.7.4]	(GenBank) ispH; 4-hydroxy-3-methylbut-2-enyl diphosphate reductase (A)	ko00900;
K07320	0	0	0	0.00772928	0.0265386	0.00825761	0.0510096	0.742241	0.925941	ribosomal protein L3 glutamine methyltransferase [EC:2.1.1.298]	(GenBank) protein-(glutamine-N5) methyltransferase, ribosomal protein L3-specific (A)	ko03009;				K03530	0.000644577	7.13279e-06	3.43742e-05	3.45148e-06	0.00121333	2.04103e-05	0.00102281	0.143174	0.57032	DNA-binding protein HU-beta	(GenBank) hup; DNA-binding protein HU (A)	ko03032;ko03036;ko03400;
K07336	0	5.74005e-07	0	0.00285571	0.0147132	0.0180966	0.0658864	0.261142	0.65528	PKHD-type hydroxylase [EC:1.14.11.-]	(GenBank) Fe(II)-dependent oxygenase (A)	ko99999;				K03531	8.61137e-05	1.14971e-06	7.87338e-06	8.48054e-05	0.00225707	0.000140358	0.0030096	0.0785253	0.535531	cell division protein FtsZ	(GenBank) ftsZ; Cell division protein FtsZ (A)	ko03036;ko02048;ko04112;ko04812;
K07337	0	0	0	0.00772928	0.0265386	0.0797252	0.142287	0.21542	0.638126	penicillin-binding protein activator	(GenBank) hypothetical protein (A)	ko99993;				K03534	0.000109096	9.36892e-07	1.18443e-05	0.000395528	0.00511457	0.00544695	0.0431499	0.0658172	0.535531	L-rhamnose mutarotase [EC:5.1.3.32]	(GenBank) rhaM; L-rhamnose mutarotase (A)	ko99981;
K07340	0	0	0	0.0198882	0.0462539	0.0384143	0.0821554	0.694475	0.905776	inner membrane protein	(GenBank) ybbJ; conserved inner membrane protein (A)	ko99992;				K03536	4.87834e-05	1.50549e-06	5.56425e-06	0.00488811	0.0228412	0.00543141	0.0431033	0.171203	0.614091	ribonuclease P protein component [EC:3.1.26.5]	(GenBank) rnpA; Ribonuclease P protein component (A)	ko03016;
K07345	0	1.18408e-07	0	0.00285571	0.0147132	0.00825761	0.0510096	0.61068	0.858868	major type 1 subunit fimbrin (pilin)	(GenBank) Fimbrial protein (A)	ko02044;ko02035;ko05133;				K03544	8.91373e-05	1.65812e-06	1.29692e-05	0.000155455	0.0029919	0.000140358	0.0030096	0.0479958	0.535531	ATP-dependent Clp protease ATP-binding subunit ClpX	(GenBank) ATP-dependent Clp protease ATP-binding subunit ClpX (A)	ko03110;ko04112;
K07346	0	2.20706e-07	0	0.000994256	0.0083833	0.0180966	0.0658864	0.376571	0.733033	fimbrial chaperone protein	(GenBank) gram-negative pili assembly chaperone, C-terminal domain protein (A)	ko03110;ko02044;ko02035;				K03545	9.75544e-05	2.02386e-06	9.06938e-06	0.000400431	0.00511457	0.000174139	0.00342141	0.156419	0.590016	trigger factor	(GenBank) tig; Trigger factor (A)	ko99975;
K07347	0	1.64191e-06	3.95977e-07	2.72824e-05	0.00196525	8.69821e-06	0.000846804	0.448763	0.744775	outer membrane usher protein	(GenBank) type 1 fimbriae anchoring protein FimD (A)	ko02000;ko02044;ko02035;ko05133;				K03550	2.34658e-05	1.35735e-06	8.88927e-06	0.00659907	0.0265386	0.0558441	0.113211	0.185317	0.632853	holliday junction DNA helicase RuvA [EC:3.6.4.12]	(GenBank) ruvA; Holliday junction ATP-dependent DNA helicase ruvA (A)	ko03440;ko03400;
K07349	0	0	0	0.0198882	0.0462539	0.0384143	0.0821554	0.785675	0.942749	minor fimbrial subunit	(GenBank) type 1 fimbrae adaptor subunit FimG (A)	ko02044;ko02035;				K03551	6.56792e-05	1.71178e-06	1.1468e-05	0.000229868	0.00379241	0.00270187	0.0271404	0.0789369	0.535531	holliday junction DNA helicase RuvB [EC:3.6.4.12]	(GenBank) ruvB; Holliday junction DNA helicase RuvB (A)	ko03440;ko03400;
K07350	0	0	0	0.0198882	0.0462539	0.0384143	0.0821554	0.650391	0.88208	minor fimbrial subunit	(GenBank) fimbrial protein (A)	ko02044;ko02035;				K03553	0.000142944	3.41644e-06	1.31918e-05	0.000127627	0.00270026	5.61897e-05	0.00180292	0.136626	0.558879	recombination protein RecA	(GenBank) recA; recA protein (A)	ko03440;ko03400;
K07351	0	3.24764e-07	0	0.000323724	0.00455	0.0180966	0.0658864	0.216569	0.638126	fimbrial protein	(GenBank) fimbrial protein FimI (A)	ko02035;				K03555	2.72316e-05	1.29623e-06	1.0459e-05	0.00675808	0.0265386	0.0367175	0.0821554	0.0671109	0.535531	DNA mismatch repair protein MutS	(GenBank) mutS; DNA mismatch repair protein mutS (A)	ko03430;ko03400;
K07352	0	0	0	0.00772928	0.0265386	0.164394	0.244971	0.128649	0.546337	type 1 fimbrial protein	(GenBank) sfmA; type-1 fimbrial protein subunit A (A)	ko02035;				K03559	2.52676e-05	1.20053e-06	8.07478e-06	0.00831605	0.0282141	0.0511359	0.104863	0.292657	0.65528	biopolymer transport protein ExbD	(GenBank) exbD2; TonB system transport protein ExbD2 (A)	ko02000;
K07353	0	0	0	0.0198882	0.0462539	0.0384143	0.0821554	0.607498	0.857567	fimbrial chaperone protein	(GenBank) sfmC; fimbrial chaperone protein FimC (A)	ko02035;				K03561	0.00097501	5.86103e-06	2.12619e-05	3.72661e-05	0.00196525	1.17717e-05	0.000846804	0.231829	0.652699	biopolymer transport protein ExbB	(GenBank) biopolymer transporter ExbB (A)	ko02000;
K07354	0	1.45673e-07	0	0.00285571	0.0147132	0.164394	0.244971	0.0746416	0.535531	outer membrane usher protein	(GenBank) putative outer membrane protein (A)	ko02035;				K03563	2.95035e-05	0	4.82633e-07	0.00266161	0.0147132	0.00288815	0.0288815	0.599006	0.857567	carbon storage regulator	(GenBank) carbon storage regulator (A)	ko03019;ko02020;ko05111;ko02025;ko02026;
K07355	0	1.66118e-07	0	0.00285571	0.0147132	0.0797252	0.142287	0.123346	0.535531	fimbrial-like protein	(GenBank) Fimbrial protein domain-containing protein (A)	ko02035;				K03564	8.03797e-05	1.41128e-06	7.46793e-06	0.00287263	0.0147174	0.0127818	0.0658864	0.148776	0.582101	peroxiredoxin Q/BCP [EC:1.11.1.15]	(GenBank) bcp; peroxiredoxin (A)	ko99975;
K07356	0	0	0	0.0198882	0.0462539	0.0384143	0.0821554	0.785675	0.942749	fimbrial protein	(GenBank) SfmH (A)	ko02035;				K03569	0.000139975	1.42277e-06	1.22479e-05	8.54427e-05	0.00225707	5.61897e-05	0.00180292	0.101917	0.535531	rod shape-determining protein MreB and related proteins	(GenBank) rod shape-determining protein MreB (A)	ko03036;ko02048;ko04812;
K07357	0	1.00563e-07	0	0.00285571	0.0147132	0.00825761	0.0510096	0.851218	0.977191	type 1 fimbriae regulatory protein FimB	(GenBank) putative DNA recombinase (A)	ko99976;				K03585	5.70748e-05	3.31051e-06	1.57379e-05	0.0146823	0.0450927	0.126147	0.207149	0.152293	0.58833	membrane fusion protein, multidrug efflux system	(GenBank) hypothetical protein (A)	ko03036;ko02000;ko01501;ko01503;ko01504;
K07358	0	0	0	0.00772928	0.0265386	0.0384143	0.0821554	0.449707	0.744775	type 1 fimbriae regulatory protein FimE	(GenBank) fimE; tyrosine recombinase/inversion of on/off regulator of fimA (A)	ko99976;				K03593	3.43555e-05	1.36469e-06	6.94017e-06	0.00580491	0.0262894	0.0213189	0.0759443	0.195715	0.632853	ATP-binding protein involved in chromosome partitioning	(GenBank) antiporter (A)	ko03029;ko03036;
K07393	0	2.00579e-07	0	0.00285571	0.0147132	0.0384143	0.0821554	0.22603	0.650424	putative glutathione S-transferase	(GenBank) hypothetical protein (A)	ko99985;				K03595	7.29411e-05	2.00415e-06	1.15883e-05	0.000694426	0.0075202	0.00230646	0.0239786	0.0920935	0.535531	GTPase	(GenBank) GTP-binding protein Era (A)	ko03009;ko03029;
K07471	0	0	0	0.00772928	0.0265386	0.0384143	0.0821554	0.449707	0.744775	probable transcriptional regulator	(GenBank) putative regulatory protein (A)	ko03000;				K03596	5.57677e-05	1.65358e-06	1.18338e-05	0.000402899	0.00511457	0.000996702	0.0123824	0.053783	0.535531	GTP-binding protein LepA	(GenBank) elongation factor 4 (A)	ko05134;
K07479	0	4.53414e-07	0	0.000994256	0.0083833	0.00825761	0.0510096	0.317757	0.677872	putative DNA topoisomerase	(GenBank) cytochrome C551 (A)	ko99976;				K03609	2.70918e-05	3.41794e-07	2.98326e-06	0.00607835	0.0265386	0.00355877	0.0321153	0.239316	0.65528	septum site-determining protein MinD	(GenBank) minD_2; Cell division inhibitor MinD (A)	ko03036;ko04812;
K07480	0	2.93608e-06	8.18079e-07	2.72824e-05	0.00196525	2.77166e-05	0.00126139	0.365213	0.732329	insertion element IS1 protein InsB	(GenBank) IS1 protein InsB,IS1 transposase (A)	ko99976;				K03612	2.48485e-05	9.03278e-07	7.39547e-06	0.0107413	0.0342792	0.0440171	0.0925052	0.216525	0.638126	electron transport complex protein RnfG	(RefSeq) rsxG; electron transport complex protein RnfG (A)	ko99982;
K07482	0	5.07715e-07	0	0.00285571	0.0147132	0.0384143	0.0821554	0.135648	0.558879	transposase, IS30 family	(GenBank) transposase (10) (A)	ko99976;				K03613	5.58195e-05	1.88201e-06	1.10351e-05	0.000475521	0.00573204	0.00166521	0.0183833	0.0822929	0.535531	electron transport complex protein RnfE	(RefSeq) rsxE; electron transport complex RsxE subunit (A)	ko99982;
K07490	0	6.13814e-07	0	0.000994256	0.0083833	0.0180966	0.0658864	0.171769	0.614091	ferrous iron transport protein C	(GenBank) feoC; hypothetical protein (A)	ko02000;				K03614	3.70998e-05	1.49057e-06	8.45714e-06	0.000971332	0.0083833	0.00616692	0.0475034	0.192144	0.632853	electron transport complex protein RnfD	(GenBank) rnfD; electron transporter RnfD (A)	ko99982;
K07493	0	0	0	0.0198882	0.0462539	0.0384143	0.0821554	0.607498	0.857567	putative transposase	(GenBank) tnpA; Transposase-like protein (A)	ko99976;				K03615	6.34789e-05	9.19585e-07	8.12493e-06	0.000265965	0.00426478	0.000264303	0.00471516	0.0622943	0.535531	electron transport complex protein RnfC	(RefSeq) rsxC; electron transport complex protein RnfC (A)	ko99982;
K07495	0	2.28025e-07	0	0.00285571	0.0147132	0.0797252	0.142287	0.0974841	0.535531	putative transposase	(RefSeq) insertion sequence IS4 transposase InsG (A)	ko99976;				K03616	6.15491e-05	5.2485e-07	6.78006e-06	0.000174787	0.00324706	0.000575166	0.00847666	0.0792821	0.535531	electron transport complex protein RnfB	(GenBank) electron transport complex, RnfABCDGE type, B subunit (A)	ko99982;
K07497	0	6.59296e-06	3.4885e-06	0.000136556	0.00282381	0.000108654	0.00268397	0.516365	0.796058	putative transposase	(GenBank) putative transposase B, IS3411 (A)	ko99976;				K03617	5.95193e-05	1.34908e-06	1.21667e-05	0.000387452	0.00511457	0.00140812	0.0163547	0.037512	0.535531	electron transport complex protein RnfA	(GenBank) electron transport complex protein RsxA (A)	ko99982;
K07552	0	0	4.96807e-07	0.00772928	0.0265386	0.00152295	0.0171959	0.528043	0.805038	MFS transporter, DHA1 family, bicyclomycin/chloramphenicol resistance protein	(GenBank) MFS transporter (A)	ko02000;				K03621	2.88617e-05	2.19466e-07	3.79251e-06	0.00247096	0.0147132	0.000410088	0.00660285	0.28168	0.65528	glycerol-3-phosphate acyltransferase PlsX [EC:2.3.1.15]	(GenBank) phosphate acyltransferase (A)	ko00561;ko00564;ko01004;
K07591	0	0	0	0.00772928	0.0265386	0.0384143	0.0821554	0.641808	0.88208	threonine dehydratase operon activator protein	(GenBank) tdcR; threonine dehydratase operon activator protein (A)	ko99973;				K03624	0.000202964	2.57988e-06	1.80867e-05	0.000188921	0.0033991	0.000174139	0.00342141	0.136446	0.558879	transcription elongation factor GreA	(GenBank) greA; Transcription elongation factor (A)	ko03021;
K07592	0	0	0	0.0198882	0.0462539	0.0384143	0.0821554	0.832495	0.973401	LysR family transcriptional regulator, tdc operon transcriptional activator	(GenBank) tdcA; transcriptional activator of tdc operon (A)	ko03000;				K03625	7.01744e-05	2.39431e-06	1.06573e-05	0.000690497	0.0075202	0.00140235	0.0163547	0.123133	0.535531	N utilization substance protein B	(GenBank) nusB; transcription antitermination protein (A)	ko03021;ko03009;
K07637	0	3.22066e-07	0	0.000994256	0.0083833	0.0180966	0.0658864	0.296022	0.65528	two-component system, OmpR family, sensor histidine kinase PhoQ [EC:2.7.13.3]	(GenBank) sensor protein PhoQ (A)	ko01001;ko02020;ko02022;ko01503;ko01504;				K03628	5.59461e-05	1.38888e-06	8.55748e-06	0.000580484	0.00658266	0.000323458	0.00552729	0.21312	0.638126	transcription termination factor Rho	(GenBank) transcription termination factor Rho (A)	ko03021;ko03019;ko03018;
K07640	0	0	0	0.0198882	0.0462539	0.0384143	0.0821554	0.785675	0.942749	two-component system, OmpR family, sensor histidine kinase CpxA [EC:2.7.13.3]	(GenBank) Sensor protein cpxA (A)	ko01001;ko02020;ko02022;ko01503;				K03648	4.3496e-05	1.45242e-06	1.20096e-05	0.0103682	0.0332742	0.0590982	0.116731	0.0671109	0.535531	uracil-DNA glycosylase [EC:3.2.2.27]	(RefSeq) ung; uracil-DNA glycosylase (A)	ko03410;ko03400;ko05340;
K07641	0	0	0	0.0198882	0.0462539	0.0384143	0.0821554	0.650391	0.88208	two-component system, OmpR family, sensor histidine kinase CreC [EC:2.7.13.3]	(GenBank) creC; two-component system sensor kinase (A)	ko01001;ko02020;ko02022;				K03650	1.9849e-05	1.30148e-06	7.5434e-06	0.0200789	0.0465317	0.101304	0.17411	0.0822929	0.535531	tRNA modification GTPase [EC:3.6.-.-]	(GenBank) trmE; tRNA modification GTPase TrmE (A)	ko03016;
K07642	0	0	0	0.00772928	0.0265386	0.0384143	0.0821554	0.295267	0.65528	two-component system, OmpR family, sensor histidine kinase BaeS [EC:2.7.13.3]	(GenBank) two-component sensor kinase (A)	ko01001;ko02020;ko02022;				K03654	0.000168296	3.32577e-06	2.2652e-05	0.000229075	0.00379241	0.00083409	0.0108773	0.0671109	0.535531	ATP-dependent DNA helicase RecQ [EC:3.6.4.12]	(GenBank) ATP-dependent DNA helicase, RecQ family (A)	ko03018;ko03400;
K07643	0	0	0	0.0198882	0.0462539	0.0384143	0.0821554	0.694475	0.905776	two-component system, OmpR family, sensor histidine kinase BasS [EC:2.7.13.3]	(GenBank) sensor protein for basR (A)	ko01001;ko02020;ko02022;ko01503;				K03655	3.97348e-05	3.21667e-06	2.2855e-05	0.020443	0.0473035	0.249556	0.351443	0.0671109	0.535531	ATP-dependent DNA helicase RecG [EC:3.6.4.12]	(GenBank) ATP-dependent DNA helicase RecG (A)	ko03440;ko03400;
K07644	0	0	0	0.00772928	0.0265386	0.0384143	0.0821554	0.449707	0.744775	two-component system, OmpR family, heavy metal sensor histidine kinase CusS [EC:2.7.13.3]	(GenBank) histidine kinase (A)	ko01001;ko02020;ko02022;ko01504;				K03664	4.55768e-05	1.37239e-06	1.03524e-05	0.0013697	0.0109432	0.00367431	0.0321153	0.101079	0.535531	SsrA-binding protein	(GenBank) smpB; SsrA-binding protein (A)	ko99975;ko99979;
K07647	0	1.20132e-07	0	0.00285571	0.0147132	0.0180966	0.0658864	0.459303	0.75464	two-component system, OmpR family, sensor histidine kinase TorS [EC:2.7.13.3]	(GenBank) TMAO reductase sytem sensor TorS (A)	ko01001;ko02020;ko02022;				K03665	2.84806e-05	1.97349e-06	1.04578e-05	0.0136764	0.0425177	0.0648952	0.126777	0.074732	0.535531	GTPase	(GenBank) GTPase HflX (A)	ko03009;
K07648	0	0	0	0.0198882	0.0462539	0.0384143	0.0821554	0.739617	0.92482	two-component system, OmpR family, aerobic respiration control sensor histidine kinase ArcB [EC:2.7.13.3]	(GenBank) arcB; aerobic respiration control sensor protein ArcB (A)	ko01001;ko02020;ko02022;ko02026;				K03666	1.69993e-05	0	9.57918e-07	0.00927295	0.0303563	0.0207574	0.0744795	0.307014	0.670316	host factor-I protein	(GenBank) hfq; host factor-I protein (A)	ko03019;ko03018;ko03036;ko02024;ko05111;
K07659	0	3.43206e-07	0	0.0199907	0.0464686	0.145802	0.234333	0.310551	0.673204	two-component system, OmpR family, phosphate regulon response regulator OmpR	(GenBank) ompR; response regulator (sensor, EnvZ) affecting transcription of ompC and ompF: outer membrane protein synthesis (A)	ko02020;ko02022;ko02026;				K03671	0.000136413	1.05963e-05	2.36032e-05	0.00211737	0.0147132	0.00069555	0.00945778	0.182761	0.632853	thioredoxin 1	(GenBank) thioredoxin (A)	ko03110;ko04621;ko05418;
K07660	0	0	0	0.0198882	0.0462539	0.0384143	0.0821554	0.739617	0.92482	two-component system, OmpR family, response regulator PhoP	(GenBank) Transcriptional regulatory protein PhoP (A)	ko02020;ko02022;ko01503;ko01504;				K03687	8.35715e-05	8.2619e-06	1.72274e-05	0.0160846	0.0462539	0.00118667	0.0143042	0.217355	0.63835	molecular chaperone GrpE	(GenBank) grpE; co-chaperone GrpE (A)	ko03029;ko03110;
K07661	0	0	0	0.0198882	0.0462539	0.0180966	0.0658864	0.838734	0.973401	two-component system, OmpR family, response regulator RstA	(GenBank) rstA; DNA-binding response regulator in two-component regulatory system with RstB (A)	ko02020;ko02022;				K03695	0.000116558	8.29717e-06	1.47627e-05	0.000136103	0.00282381	7.12105e-05	0.00202292	0.372812	0.733033	ATP-dependent Clp protease ATP-binding subunit ClpB	(GenBank) ClpB protein (A)	ko03110;ko04213;
K07664	0	0	0	0.0198882	0.0462539	0.0384143	0.0821554	0.650391	0.88208	two-component system, OmpR family, response regulator BaeR	(GenBank) two-component response regulator (A)	ko02020;ko02022;				K03696	4.87695e-05	2.72851e-06	1.03e-05	0.000402899	0.00511457	0.00083409	0.0108773	0.0920935	0.535531	ATP-dependent Clp protease ATP-binding subunit ClpC	(GenBank) ATP-dependent Clp protease ATP-binding subunit ClpC (A)	ko03110;
K07665	0	0	0	0.00772928	0.0265386	0.0180966	0.0658864	0.517272	0.796058	two-component system, OmpR family, copper resistance phosphate regulon response regulator CusR	(GenBank) transcriptional regulatory protein PcoR (A)	ko02020;ko02022;ko01504;				K03699	1.77706e-05	2.04116e-07	6.60559e-06	0.0112544	0.0357915	0.0588443	0.116281	0.0958291	0.535531	putative hemolysin	(GenBank) hypothetical protein (A)	ko02042;
K07666	0	0	0	0.0198882	0.0462539	0.0384143	0.0821554	0.650391	0.88208	two-component system, OmpR family, response regulator QseB	(GenBank) transcriptional regulator (A)	ko02020;ko02022;ko02024;				K03701	5.68416e-05	3.02942e-06	1.58738e-05	0.0058274	0.0262894	0.0453339	0.0945251	0.112556	0.535531	excinuclease ABC subunit A	(GenBank) uvrA; excinuclease ABC subunit A (A)	ko03420;ko03400;
K07673	0	0	0	0.0198882	0.0462539	0.0384143	0.0821554	0.650391	0.88208	two-component system, NarL family, nitrate/nitrite sensor histidine kinase NarX [EC:2.7.13.3]	(GenBank) nitrate/nitrite sensor protein NarX (A)	ko01001;ko02020;ko02022;				K03702	2.86124e-05	1.91882e-06	1.0401e-05	0.0104033	0.0332989	0.0612792	0.120505	0.0920935	0.535531	excinuclease ABC subunit B	(GenBank) uvrB; excinuclease ABC, B subunit (A)	ko03420;ko03400;
K07674	0	0	0	0.0198882	0.0462539	0.00825761	0.0510096	0.888049	0.9812	two-component system, NarL family, nitrate/nitrite sensor histidine kinase NarQ [EC:2.7.13.3]	(GenBank) histidine kinase (A)	ko01001;ko02020;ko02022;				K03704	0.000182833	5.17824e-06	5.95988e-06	0.000229868	0.00379241	9.59251e-05	0.00247203	0.660063	0.892504	cold shock protein (beta-ribbon, CspA family)	(GenBank) cold-shock protein (A)	ko03000;
K07676	0	0	0	0.0198882	0.0462539	0.0384143	0.0821554	0.739617	0.92482	two-component system, NarL family, sensor histidine kinase RcsD [EC:2.7.13.3]	(GenBank) yojN; Sensor-like histidine kinase yojN (A)	ko01001;ko02020;ko02022;ko02026;				K03705	2.81392e-05	0	1.27026e-06	0.000660648	0.00738182	0.000713784	0.0096469	0.0317825	0.535531	heat-inducible transcriptional repressor	(GenBank) heat-inducible transcriptional repressor HrcA (A)	ko03000;
K07677	0	1.47088e-07	0	0.00285571	0.0147132	0.0180966	0.0658864	0.337431	0.70115	two-component system, NarL family, capsular synthesis sensor histidine kinase RcsC [EC:2.7.13.3]	(GenBank) histidine kinase (A)	ko01001;ko02020;ko02022;ko02026;				K03706	4.72506e-05	0	1.12209e-06	2.32544e-05	0.00196525	5.52211e-05	0.00180292	0.0444715	0.535531	transcriptional pleiotropic repressor	(GenBank) transcriptional pleiotropic repressor (A)	ko03000;
K07679	0	0	0	0.0198882	0.0462539	0.0384143	0.0821554	0.694475	0.905776	two-component system, NarL family, sensor histidine kinase EvgS [EC:2.7.13.3]	(GenBank) evgS; hybrid sensory histidine kinase in two-component regulatory system with EvgA (A)	ko01001;ko02020;ko02022;ko05133;				K03711	6.19114e-05	3.70779e-06	1.37913e-05	0.0011669	0.00955553	0.00230646	0.0239786	0.379047	0.733033	Fur family transcriptional regulator, ferric uptake regulator	(GenBank) Fur DNA-binding transcription regulator (A)	ko03000;
K07684	0	0	0	0.00772928	0.0265386	0.0180966	0.0658864	0.44715	0.744775	two-component system, NarL family, nitrate/nitrite response regulator NarL	(GenBank) DNA-binding response regulator, LuxR family (A)	ko02020;ko02022;				K03718	0.000154632	2.09716e-06	9.64937e-06	8.48054e-05	0.00225707	7.12105e-05	0.00202292	0.070579	0.535531	Lrp/AsnC family transcriptional regulator, regulator for asnA, asnC and gidA	(GenBank) asnC; regulatory protein AsnC (A)	ko03000;
K07685	0	0	0	0.0198882	0.0462539	0.0180966	0.0658864	0.930497	1	two-component system, NarL family, nitrate/nitrite response regulator NarP	(GenBank) DNA-binding response regulator in two-component regulatory system with NarQ or NarX (A)	ko02020;ko02022;				K03733	0.000262357	6.00125e-06	1.09145e-05	0.000402899	0.00511457	8.979e-05	0.00234189	0.293841	0.65528	integrase/recombinase XerC	(GenBank) Integrase/recombinase (A)	ko03036;
K07686	0	0	0	0.0198882	0.0462539	0.0384143	0.0821554	0.739617	0.92482	two-component system, NarL family, uhpT operon response regulator UhpA	(RefSeq) DNA-binding transcriptional activator UhpA (A)	ko02020;ko02022;				K03737	0.000317212	2.95042e-06	1.12848e-05	2.98612e-05	0.00196525	2.51422e-06	0.000560672	0.10681	0.535531	pyruvate-ferredoxin/flavodoxin oxidoreductase [EC:1.2.7.1 1.2.7.-]	(GenBank) pyruvate-flavodoxin oxidoreductase (A)	ko00010;ko00020;ko00620;ko00650;ko00720;
K07688	0	0	0	0.0198882	0.0462539	0.164394	0.244971	0.268725	0.65528	two-component system, NarL family, response regulator, fimbrial Z protein, FimZ	(GenBank) fimbriae Z protein (A)	ko02020;ko02022;				K03743	1.43055e-05	2.89288e-07	4.47854e-06	0.00278349	0.0147132	0.0124745	0.0658864	0.28168	0.65528	nicotinamide-nucleotide amidase [EC:3.5.1.42]	(GenBank) hypothetical protein (A)	ko00760;
K07689	0	1.38309e-07	0	0.00274855	0.0147132	0.0502288	0.103188	0.312869	0.674181	two-component system, NarL family, invasion response regulator UvrY	(GenBank) two component LuxR family transcriptional regulator (A)	ko02020;ko02022;ko05111;ko02025;ko02026;				K03744	2.93038e-05	5.0413e-07	7.21316e-06	0.00247096	0.0147132	0.0851545	0.15006	0.0724249	0.535531	LemA protein	(GenBank) hypothetical protein (A)	ko99996;
K07700	0	0	0	0.0198882	0.0462539	0.0384143	0.0821554	0.565916	0.833702	two-component system, CitB family, cit operon sensor histidine kinase CitA [EC:2.7.13.3]	(GenBank) dpiB; sensory histidine kinase in two-component regulatory system with citB (A)	ko01001;ko02020;ko02022;				K03763	7.45805e-06	0	3.297e-06	0.0185302	0.0462539	0.226115	0.322093	0.0163707	0.535531	DNA polymerase III subunit alpha, Gram-positive type [EC:2.7.7.7]	(GenBank) polC; DNA polymerase III, alpha subunit, Gram-positive type (A)	ko00230;ko00240;ko03030;ko03032;ko03430;ko03440;ko03400;
K07701	0	0	0	0.0198882	0.0462539	0.0384143	0.0821554	0.607498	0.857567	two-component system, CitB family, sensor histidine kinase DcuS [EC:2.7.13.3]	(GenBank) dcuS; Signal transduction histidine kinase regulating citrate/malate metabolism (A)	ko01001;ko02020;ko02022;				K03768	5.26174e-05	1.6645e-07	1.1479e-05	0.000893171	0.0083833	0.00301689	0.0298511	0.0322772	0.535531	peptidyl-prolyl cis-trans isomerase B (cyclophilin B) [EC:5.2.1.8]	(GenBank) ppiB; peptidyl-prolyl cis-trans isomerase B (rotamase B) (A)	ko03110;
K07702	0	0	0	0.0198882	0.0462539	0.0180966	0.0658864	0.838734	0.973401	two-component system, CitB family, response regulator CitB	(GenBank) dpiA; DNA-binding response regulator in two-component regulatory system with citA (A)	ko02020;ko02022;				K03770	3.74668e-05	1.60519e-06	5.1647e-06	0.000690497	0.0075202	0.00319605	0.0311231	0.571393	0.837713	peptidyl-prolyl cis-trans isomerase D [EC:5.2.1.8]	(GenBank) putative periplasmic folding chaperone (A)	ko03110;
K07703	0	0	0	0.0198882	0.0462539	0.0384143	0.0821554	0.607498	0.857567	two-component system, CitB family, response regulator DcuR	(RefSeq) two-component system response regulator for C4-dicarboxylate regulation of anaerobic fumurate respiratory system (A)	ko02020;ko02022;				K03771	3.38395e-05	2.20584e-06	1.16951e-05	0.00779199	0.0266737	0.0674962	0.130317	0.142624	0.570121	peptidyl-prolyl cis-trans isomerase SurA [EC:5.2.1.8]	(GenBank) PPIC-type PPIASE domain protein (A)	ko03110;
K07709	0	0	0	0.0198882	0.0462539	0.0384143	0.0821554	0.739617	0.92482	two-component system, NtrC family, sensor histidine kinase HydH [EC:2.7.13.3]	(GenBank) integral membrane sensor signal transduction histidine kinase (A)	ko01001;ko02020;ko02022;				K03773	4.41219e-05	2.48933e-06	1.13659e-05	0.00959505	0.031321	0.0648952	0.126777	0.10681	0.535531	FKBP-type peptidyl-prolyl cis-trans isomerase FklB [EC:5.2.1.8]	(GenBank) fklB; FKBP-type peptidyl-prolyl cis-trans isomerase (A)	ko03110;
K07711	0	2.71401e-07	0	0.000994256	0.0083833	0.0384143	0.0821554	0.124832	0.536624	two-component system, NtrC family, sensor histidine kinase GlrK [EC:2.7.13.3]	(GenBank) sensor histidine kinase (A)	ko01001;ko02020;ko02022;ko02024;				K03775	3.17603e-05	1.07127e-06	3.1053e-06	0.00216863	0.0147132	0.00540039	0.0430103	0.447018	0.744775	FKBP-type peptidyl-prolyl cis-trans isomerase SlyD [EC:5.2.1.8]	(GenBank) peptidylprolyl isomerase (A)	ko03110;
K07712	0	0	0	0.0198882	0.0462539	0.0180966	0.0658864	0.793584	0.944802	two-component system, NtrC family, nitrogen regulation response regulator GlnG	(GenBank) nitrogen regulation protein NR(I) (A)	ko02020;ko02022;				K03781	1.8809e-05	3.57444e-06	1.36255e-06	0.00162105	0.0125107	0.00355877	0.0321153	0.39061	0.733033	catalase [EC:1.11.1.6]	(GenBank) katA; catalase (A)	ko00630;ko00380;ko04016;ko04011;ko04068;ko04146;ko04211;ko04212;ko04213;ko05014;
K07722	0	0	0	0.0198882	0.0462539	0.0180966	0.0658864	0.976806	1	CopG family transcriptional regulator, nickel-responsive regulator	(GenBank) nikR; Nickel-responsive regulator (A)	ko03000;				K03783	5.9652e-05	0	9.02735e-06	0.000189828	0.00340202	0.000577781	0.00847666	0.0138611	0.535531	purine-nucleoside phosphorylase [EC:2.4.2.1]	(GenBank) deoD; purine-nucleoside phosphorylase (A)	ko00230;ko00240;ko00760;
K07724	0	0	0	0.00772928	0.0265386	0.0180966	0.0658864	0.481516	0.77236	Ner family transcriptional regulator	(RefSeq) maltose metabolism regulator (A)	ko03000;				K03786	1.32479e-05	4.52516e-07	9.38572e-06	0.00846007	0.0285355	0.280306	0.38813	0.0410994	0.535531	3-dehydroquinate dehydratase II [EC:4.2.1.10]	(GenBank) aroD; 3-dehydroquinate dehydratase (A)	ko00400;
K07733	0	0	0	0.0198882	0.0462539	0.00825761	0.0510096	0.977539	1	prophage regulatory protein	(GenBank) Prophage CP4-57 regulatory, AlpA-like pr (A)	ko03000;				K03797	4.35286e-05	3.68806e-06	2.08898e-05	0.00902961	0.0296446	0.0891948	0.156679	0.231615	0.652699	carboxyl-terminal processing protease [EC:3.4.21.102]	(GenBank) carboxyl-terminal processing protease (A)	ko01002;
K07749	0	8.98785e-08	0	0.00285571	0.0147132	0.0384143	0.0821554	0.324422	0.682147	formyl-CoA transferase [EC:2.8.3.16]	(GenBank) frc; formyl-CoA transferase, NAD(P)-binding (A)	ko99982;				K03798	0.000109536	2.39416e-06	1.2678e-05	2.24346e-05	0.00196525	0.000140358	0.0030096	0.156989	0.591269	cell division protease FtsH [EC:3.4.24.-]	(GenBank) ftsH; ATP-dependent zinc metalloprotease FtsH (A)	ko01002;ko03110;
K07757	0	0	0	0.0198882	0.0462539	0.0797252	0.142287	0.392722	0.733033	sugar-phosphatase [EC:3.1.3.23]	(GenBank) ybiV; predicted hydrolase (A)	ko99999;				K03832	0.000520006	7.68815e-06	1.20015e-05	0.000103783	0.00246272	1.55495e-05	0.000871237	0.156419	0.590016	periplasmic protein TonB	(GenBank) tonB; TonB protein (A)	ko02000;
K07771	0	0	0	0.00772928	0.0265386	0.0384143	0.0821554	0.352193	0.718083	two-component system, OmpR family, response regulator BasR	(GenBank) XRE family transcriptional regulator (A)	ko02020;ko02022;ko01503;				K03924	8.73075e-05	3.55449e-06	1.36645e-05	0.000136103	0.00282381	0.00493962	0.0397666	0.187615	0.632853	MoxR-like ATPase [EC:3.6.3.-]	(RefSeq) magnesium chelatase family protein (A)	ko99982;
K07772	0	0	0	0.0198882	0.0462539	0.0384143	0.0821554	0.607498	0.857567	two-component system, OmpR family, torCAD operon response regulator TorR	(GenBank) torR; TorCAD response regulator (A)	ko02020;ko02022;				K03925	5.22333e-05	8.79603e-07	7.81877e-06	0.00113465	0.00941079	0.00444933	0.0373008	0.146525	0.581637	MraZ protein	(GenBank) mraZ; conserved hypothetical protein (A)	ko99996;
K07784	0	0	0	0.0198882	0.0462539	0.0384143	0.0821554	0.650391	0.88208	MFS transporter, OPA family, hexose phosphate transport protein UhpT	(GenBank) uhpT; hexose phosphate transport protein (A)	ko02000;ko02020;				K03977	4.83177e-05	2.25389e-06	1.27257e-05	0.00163718	0.0125107	0.00493962	0.0397666	0.074732	0.535531	GTPase	(GenBank) bifunctional cytidylate kinase/GTPase Der (A)	ko03009;
K07786	0	0	0	0.0198882	0.0462539	0.0384143	0.0821554	0.694475	0.905776	MFS transporter, DHA2 family, multidrug resistance protein	(GenBank) putative multidrug efflux system (A)	ko02000;ko02020;				K03978	2.12488e-05	1.48271e-06	9.34987e-06	0.00580491	0.0262894	0.0851545	0.15006	0.0671109	0.535531	GTP-binding protein	(GenBank) engB; GTPase EngB (A)	ko03036;
K07788	0	0	0	0.0198882	0.0462539	0.0180966	0.0658864	0.884422	0.979327	multidrug efflux pump	(GenBank) yegN; conserved hypothetical protein (A)	ko02000;ko02020;				K03979	4.77284e-05	1.4578e-06	1.02691e-05	0.000481262	0.00573204	0.00426618	0.0359682	0.070579	0.535531	GTPase [EC:3.6.5.-]	(GenBank) obg; putative GTP-binding protein (A)	ko03009;
K07796	0	0	0	0.0198882	0.0462539	0.0180966	0.0658864	0.930497	1	outer membrane protein, Cu(I)/Ag(I) efflux system	(GenBank) membrane protein (A)	ko02000;ko02020;				K04027	2.45057e-05	0	0	0.00188916	0.0138846	0.000317501	0.00552729	0.592693	0.853845	ethanolamine utilization protein EutM	(GenBank) rnc; ribonuclease III (A)	ko99985;
K07797	0	1.44444e-07	0	0.00285571	0.0147132	0.00825761	0.0510096	0.437128	0.744775	multidrug resistance protein K	(GenBank) multidrug resistance protein (A)	ko02020;				K04041	2.24238e-05	3.29174e-07	6.70683e-06	0.0112544	0.0357915	0.0778981	0.142287	0.0649422	0.535531	fructose-1,6-bisphosphatase III [EC:3.1.3.11]	(GenBank) fructose 1,6-bisphosphatase (A)	ko00010;ko00030;ko00051;ko00710;ko00680;
K07798	0	3.03875e-07	0	0.00860435	0.0285355	0.0575121	0.114154	0.459303	0.75464	membrane fusion protein, Cu(I)/Ag(I) efflux system	(GenBank) copper resistance protein (A)	ko02000;ko02020;				K04043	0.000320468	1.18899e-05	2.33677e-05	7.7083e-06	0.00176135	3.50702e-06	0.000680057	0.322857	0.682147	molecular chaperone DnaK	(GenBank) dnaK; chaperone protein DnaK (A)	ko03019;ko03029;ko03110;ko03018;ko04147;ko04212;ko05152;
K07799	0	1.09671e-07	0	0.00285571	0.0147132	0.0180966	0.0658864	0.528455	0.805038	membrane fusion protein, multidrug efflux system	(GenBank) probable Resistance-Nodulation-Cell Division (RND) efflux membrane fusion protein precursor (A)	ko02000;ko02020;				K04070	0	0	0	0.0173323	0.0462539	0.854491	0.893769	0.00860435	0.535531	putative pyruvate formate lyase activating enzyme [EC:1.97.1.4]	(RefSeq) radical SAM domain protein (A)	ko99975;
K07806	0	0	0	0.0198882	0.0462539	0.0384143	0.0821554	0.650391	0.88208	UDP-4-amino-4-deoxy-L-arabinose-oxoglutarate aminotransferase [EC:2.6.1.87]	(GenBank) UDP-4-amino-4-deoxy-L-arabinose--oxoglutarate aminotransferase (A)	ko00520;ko01007;ko01005;ko02020;ko01503;				K04072	2.66413e-05	2.05046e-07	2.50894e-06	0.000174787	0.00324706	0.000358754	0.00604261	0.156527	0.590016	acetaldehyde dehydrogenase / alcohol dehydrogenase [EC:1.2.1.10 1.1.1.1]	(GenBank) alcohol dehydrogenase (A)	ko00010;ko00620;ko00650;ko00071;ko00350;ko00625;ko00626;
K07810	0	0	0	0.00772928	0.0265386	0.0180966	0.0658864	0.592693	0.853845	Cu(I)/Ag(I) efflux system periplasmic protein CusF	(GenBank) copper-binding protein (A)	ko02020;				K04077	0.000308322	1.59584e-05	2.91782e-05	7.78883e-05	0.00225707	1.17717e-05	0.000846804	0.427122	0.741243	chaperonin GroEL	(GenBank) groEL; molecular chaperone GroEL (A)	ko03019;ko03029;ko03110;ko03018;ko04147;ko04212;ko04940;ko05134;ko05152;
K07811	0	0	0	0.0198882	0.0462539	0.0384143	0.0821554	0.785675	0.942749	trimethylamine-N-oxide reductase (cytochrome c) [EC:1.7.2.3]	(GenBank) torA; Trimethylamine-N-oxide reductase 1 precursor (A)	ko02000;ko02020;				K04078	0.000133439	1.15381e-05	2.55111e-05	0.00117301	0.00955553	0.000174139	0.00342141	0.27218	0.65528	chaperonin GroES	(GenBank) molecular chaperone GroES (A)	ko03029;ko03110;
K08092	0	0	0	0.00772928	0.0265386	0.0180966	0.0658864	0.672792	0.902796	3-dehydro-L-gulonate 2-dehydrogenase [EC:1.1.1.130]	(GenBank) 2,3-diketo-L-gulonate reductase (A)	ko00040;ko00053;				K04079	5.38074e-05	5.23071e-06	1.58713e-05	0.00142132	0.011199	0.00754355	0.0510096	0.125727	0.538441	molecular chaperone HtpG	(GenBank) heat shock protein 90 (A)	ko01009;ko03029;ko03110;ko04141;ko04131;ko03051;ko04151;ko04147;ko04217;ko04621;ko04612;ko04659;ko04657;ko04915;ko04914;ko04626;ko05200;ko05215;ko05418;
K08151	0	3.64344e-06	0	0.000994256	0.0083833	0.0384143	0.0821554	0.032536	0.535531	MFS transporter, DHA1 family, tetracycline resistance protein	(GenBank) tetracycline resistance protein (A)	ko02000;ko01504;				K04084	2.42516e-05	2.25557e-06	6.74398e-06	0.00675808	0.0265386	0.0164317	0.0658864	0.420468	0.73845	thiol:disulfide interchange protein DsbD [EC:1.8.1.8]	(RefSeq) thiol:disulfide interchange protein (A)	ko03110;
K08154	0	0	0	0.0198882	0.0462539	0.0384143	0.0821554	0.694475	0.905776	MFS transporter, DHA1 family, 2-module integral membrane pump EmrD	(GenBank) emrD; Multidrug resistance protein D (A)	ko02000;				K04487	1.90512e-05	6.98838e-07	4.95359e-06	0.0112544	0.0357915	0.0275775	0.0821554	0.138078	0.562534	cysteine desulfurase [EC:2.8.1.7]	(GenBank) iron-sulfur cofactor synthesis (A)	ko00730;ko03016;ko03029;ko04122;ko02048;
K08160	0	1.77572e-07	0	0.00285571	0.0147132	0.0180966	0.0658864	0.395534	0.733033	MFS transporter, DHA1 family, multidrug/chloramphenicol efflux transport protein	(GenBank) mdfA; multidrug/chloramphenicol efflux transport protein (MFS superfamily) (A)	ko02000;ko01504;				K04488	2.7688e-05	8.1564e-07	5.75533e-06	0.00542272	0.0248315	0.00882006	0.0538869	0.198703	0.638126	nitrogen fixation protein NifU and related proteins	(GenBank) conserved hypothetical protein (A)	ko99982;
K08161	0	0	0	0.00772928	0.0265386	0.0180966	0.0658864	0.481516	0.77236	MFS transporter, DHA1 family, multidrug resistance protein	(GenBank) Multidrug resistance efflux pump (A)	ko02000;				K04516	1.17391e-05	0	4.35385e-06	0.0141457	0.0436502	0.467425	0.541476	0.0101549	0.535531	chorismate mutase [EC:5.4.99.5]	(GenBank) chorismate mutase (A)	ko00400;
K08162	0	0	0	0.0198882	0.0462539	0.0384143	0.0821554	0.607498	0.857567	MFS transporter, DHA1 family, multidrug resistance protein	(RefSeq) yceL; multidrug resistance protein MdtH (A)	ko02000;				K04517	1.34367e-05	0	8.07527e-07	0.00792041	0.0270323	0.0470039	0.0975511	0.0663157	0.535531	prephenate dehydrogenase [EC:1.3.1.12]	(GenBank) Prephenate dehydrogenase (A)	ko00400;ko00401;
K08163	0	2.92796e-07	0	0.00285571	0.0147132	0.0180966	0.0658864	0.365763	0.732329	MFS transporter, DHA1 family, multidrug resistance protein	(GenBank) major facilitator superfamily MFS_1 (A)	ko02000;				K04562	0	0	0	0.00860435	0.0285355	0.0603312	0.119008	0.117713	0.535531	flagellar biosynthesis protein FlhG	(GenBank) ATP-binding protein (A)	ko02035;
K08172	0	0	0	0.0198882	0.0462539	0.0384143	0.0821554	0.650391	0.88208	MFS transporter, MHS family, shikimate and dehydroshikimate transport protein	(GenBank) shiA; shikimate transporter (A)	ko02000;				K04564	0.00010172	7.7842e-06	8.42295e-06	0.00142132	0.011199	0.000492974	0.00750397	0.714226	0.917024	superoxide dismutase, Fe-Mn family [EC:1.15.1.1]	(GenBank) superoxide dismutase (A)	ko04013;ko04068;ko04146;ko04211;ko04212;ko04213;ko05016;
K08173	0	1.97995e-07	0	0.00860435	0.0285355	0.0252389	0.0821554	0.537708	0.816135	MFS transporter, MHS family, metabolite:H+ symporter	(GenBank) Putative transport protein (A)	ko02000;				K04567	9.70285e-05	2.10365e-06	1.38224e-05	8.54427e-05	0.00225707	0.000140358	0.0030096	0.136446	0.558879	lysyl-tRNA synthetase, class II [EC:6.1.1.6]	(RefSeq) lysS; lysyl-tRNA synthetase (A)	ko01007;ko03016;ko00970;
K08194	0	2.09784e-07	0	0.00285571	0.0147132	0.00825761	0.0510096	0.469396	0.764066	MFS transporter, ACS family, D-galactonate transporter	(GenBank) ycbE1; D-galactonate transporter (A)	ko02000;				K04652	1.16327e-05	0	1.74204e-06	0.00431563	0.0203324	0.00433611	0.0364201	0.528043	0.805038	hydrogenase nickel incorporation protein HypB	(GenBank) hydrogenase nickel incorporation protein HypB (A)	ko03110;
K08219	0	1.31126e-07	0	0.00285571	0.0147132	0.0384143	0.0821554	0.297541	0.65528	MFS transporter, UMF2 family, putative MFS family transporter protein	(GenBank) MFS transporter (A)	ko02000;				K04758	1.9309e-05	0	6.98103e-06	0.010459	0.0334484	0.134947	0.220625	0.0775894	0.535531	ferrous iron transport protein A	(GenBank) Fe2+ transport system protein A (A)	ko02000;
K08224	0	0	0	0.00772928	0.0265386	0.0384143	0.0821554	0.522425	0.801204	MFS transporter, YNFM family, putative membrane transport protein	(GenBank) reduced folate carrier family protein (A)	ko02000;				K04759	4.20551e-05	1.54829e-06	1.25033e-05	0.00268785	0.0147132	0.0367175	0.0821554	0.101917	0.535531	ferrous iron transport protein B	(GenBank) feoB; ferrous iron transport protein B (A)	ko02000;
K08276	0	0	0	0.0198882	0.0462539	0.0180966	0.0658864	0.930497	1	ecotin	(GenBank) ecotin (A)	ko99996;				K05297	3.89212e-06	0	4.05048e-07	0.00191958	0.0140429	0.0295224	0.0821554	0.0363247	0.535531	rubredoxin-NAD+ reductase [EC:1.18.1.1]	(GenBank) FAD-dependent pyridine nucleotide-disulfide oxidoreductase (A)	ko00071;
K08277	0	3.48789e-07	0	0.00285571	0.0147132	0.0180966	0.0658864	0.310551	0.673204	transcriptional activator CaiF	(RefSeq) caiF; transcriptional regulator (A)	ko03000;				K05341	0	0	5.11377e-07	0.00860435	0.0285355	0.478137	0.551887	0.00409971	0.535531	amylosucrase [EC:2.4.1.4]	(GenBank) glycosyl hydrolase (A)	ko00500;
K08279	0	0	0	0.00772928	0.0265386	0.0180966	0.0658864	0.632203	0.876703	carnitine operon protein CaiE	(GenBank) caiE; putative acyl transferase (A)	ko99996;				K05349	6.61644e-05	4.20393e-06	2.88403e-05	0.0137195	0.042565	0.201679	0.290627	0.0830457	0.535531	beta-glucosidase [EC:3.2.1.21]	(GenBank) glycoside hydrolase family 3 domain-containing protein (A)	ko00500;ko00460;ko00940;
K08281	0	0	0	0.00772928	0.0265386	0.0180966	0.0658864	0.592693	0.853845	nicotinamidase/pyrazinamidase [EC:3.5.1.19 3.5.1.-]	(GenBank) nicotinamidase (A)	ko00760;				K05366	2.57054e-05	1.53946e-06	8.12037e-06	0.00315163	0.0157754	0.00656805	0.0493988	0.251223	0.65528	penicillin-binding protein 1A [EC:2.4.1.- 3.4.-.-]	(GenBank) ponA; penicillin-binding protein 1A (A)	ko01003;ko00550;ko01011;ko01501;
K08298	0	0	0	0.0198882	0.0462539	0.0384143	0.0821554	0.739617	0.92482	L-carnitine CoA-transferase [EC:2.8.3.21]	(GenBank) caiB; crotonobetainyl CoA:carnitine CoA transferase (A)	ko99999;				K05592	2.91856e-05	1.79208e-06	9.95618e-06	0.00164528	0.0125107	0.0294965	0.0821554	0.0601414	0.535531	ATP-dependent RNA helicase DeaD [EC:3.6.4.13]	(GenBank) ATP-dependent RNA helicase, putative (A)	ko03019;ko03009;ko03018;
K08304	0	5.5404e-07	0	0.000994256	0.0083833	0.00825761	0.0510096	0.269487	0.65528	membrane-bound lytic murein transglycosylase A	(GenBank) transglycosylase (A)	ko01011;				K05606	0.000114797	0	5.58468e-06	4.53834e-05	0.00196525	0.000261755	0.00471516	0.0131907	0.535531	methylmalonyl-CoA/ethylmalonyl-CoA epimerase [EC:5.1.99.1]	(GenBank) lactoylglutathione lyase (A)	ko00630;ko00640;ko00720;ko00280;
K08305	0	2.42526e-07	0	0.00285571	0.0147132	0.0180966	0.0658864	0.395534	0.733033	membrane-bound lytic murein transglycosylase B	(GenBank) mltB; lytic murein transglycosylase B (A)	ko01011;				K05807	4.64498e-05	9.74327e-07	4.0159e-06	0.00057711	0.00658266	0.00245164	0.0252525	0.523636	0.802252	outer membrane protein assembly factor BamD	(GenBank) comL; DNA uptake lipoprotein (A)	ko02000;
K08308	0	7.0683e-08	0	0.00285571	0.0147132	0.0180966	0.0658864	0.426724	0.741243	membrane-bound lytic murein transglycosylase E	(GenBank) emtA; lytic murein endotransglycosylase E (A)	ko01011;				K05808	0.000614338	6.65821e-06	1.58025e-05	4.56455e-05	0.00196525	1.79219e-06	0.000499573	0.171203	0.614091	putative sigma-54 modulation protein	(GenBank) raiA; ribosomal subunit interface protein (A)	ko03009;
K08310	0	1.24678e-07	0	0.00716453	0.0265386	0.0440144	0.0925052	0.269487	0.65528	dihydroneopterin triphosphate diphosphatase [EC:3.6.1.67]	(GenBank) nudB; dihydroneopterin triphosphate pyrophosphatase (A)	ko00790;				K05833	2.23834e-05	0	3.94436e-06	0.00581435	0.0262894	0.0354793	0.0821554	0.0215395	0.535531	putative ABC transport system ATP-binding protein	(RefSeq) ABC superfamily ATP binding cassette transporter, ABC protein (A)	ko02000;
K08311	0	0	0	0.0198882	0.0462539	0.0180966	0.0658864	0.838734	0.973401	putative (di)nucleoside polyphosphate hydrolase [EC:3.6.1.-]	(GenBank) RNA pyrophosphohydrolase (A)	ko03019;ko03018;				K05919	3.82544e-05	0	8.59207e-07	0.000115463	0.00265158	0.000123046	0.00288834	0.126684	0.540117	superoxide reductase [EC:1.15.1.2]	(GenBank) desulfoferrodoxin (A)	ko99982;
K08312	0	0	0	0.0198882	0.0462539	0.0384143	0.0821554	0.607498	0.857567	ADP-ribose diphosphatase [EC:3.6.1.-]	(GenBank) yrfE; hypothetical protein (A)	ko00230;				K06001	3.42586e-05	1.79528e-07	4.84659e-06	9.61559e-05	0.0024278	0.00104867	0.0128845	0.0245	0.535531	tryptophan synthase beta chain [EC:4.2.1.20]	(GenBank) tryptophan synthase beta chain (A)	ko00260;ko00400;
K08313	0	0	0	0.00772928	0.0265386	0.0384143	0.0821554	0.485329	0.77236	fructose-6-phosphate aldolase 1 [EC:4.1.2.-]	(GenBank) fructose-6-phosphate aldolase (A)	ko99981;				K06023	3.05159e-05	0	3.56914e-06	0.000446091	0.00555486	0.000713784	0.0096469	0.00769018	0.535531	HPr kinase/phosphorylase [EC:2.7.11.- 2.7.4.-]	(GenBank) hypothetical protein (A)	ko99995;
K08314	0	0	0	0.00772928	0.0265386	0.0180966	0.0658864	0.632203	0.876703	fructose-6-phosphate aldolase 2 [EC:4.1.2.-]	(GenBank) talC; fructose-6-phosphate aldolase (A)	ko99981;				K06041	4.16303e-05	1.70772e-06	8.3827e-06	0.00779199	0.0266737	0.0211891	0.0756811	0.477892	0.77236	arabinose-5-phosphate isomerase [EC:5.3.1.13]	(GenBank) sugar isomerase, KpsF/GutQ family protein (A)	ko00540;ko01005;
K08315	0	1.81803e-07	0	0.0147911	0.0452141	0.085191	0.15006	0.285123	0.65528	hydrogenase 3 maturation protease [EC:3.4.23.51]	(GenBank) hycI; hydrogenase maturation protease (A)	ko01002;				K06142	0.000141338	3.43584e-06	1.72499e-05	0.000400431	0.00511457	0.000577781	0.00847666	0.240847	0.65528	outer membrane protein	(GenBank) ompH; outer membrane protein OmpH, putative (A)	ko99992;
K08319	0	0	0	0.0198882	0.0462539	0.0384143	0.0821554	0.565916	0.833702	putative dehydrogenase [EC:1.1.-.-]	(GenBank) hypothetical protein (A)	ko99981;				K06147	4.65672e-05	6.20879e-06	6.21303e-05	0.00740422	0.0265386	0.623594	0.687742	0.052858	0.535531	ATP-binding cassette, subfamily B, bacterial	(GenBank) ABC transporter, ATP-binding/permease (A)	ko02000;
K08322	0	0	0	0.0198882	0.0462539	0.0180966	0.0658864	0.838734	0.973401	L-gulonate 5-dehydrogenase [EC:1.1.1.380]	(GenBank) alcohol dehydrogenase (A)	ko00040;				K06153	2.96066e-05	2.56655e-06	1.18423e-05	0.0119599	0.0378508	0.106446	0.181617	0.195715	0.632853	undecaprenyl-diphosphatase [EC:3.6.1.27]	(GenBank) UDP pyrophosphate phosphatase (A)	ko00550;ko01011;
K08324	0	1.40975e-07	0	0.00285571	0.0147132	0.0384143	0.0821554	0.297541	0.65528	succinate-semialdehyde dehydrogenase [EC:1.2.1.16 1.2.1.24]	(GenBank) aldehyde dehydrogenase-like protein YneI (A)	ko00650;ko00250;ko00760;				K06158	2.18718e-05	2.31099e-06	1.86679e-05	0.0179369	0.0462539	0.304591	0.415182	0.0671109	0.535531	ATP-binding cassette, subfamily F, member 3	(GenBank) ABC transporter related protein (A)	ko03012;
K08326	0	0	0	0.00772928	0.0265386	0.0180966	0.0658864	0.714358	0.917024	aminopeptidase [EC:3.4.11.-]	(GenBank) aminopeptidase (A)	ko01002;				K06168	2.2367e-05	1.2029e-06	8.71453e-06	0.00673284	0.0265386	0.0464623	0.096517	0.123133	0.535531	tRNA-2-methylthio-N6-dimethylallyladenosine synthase [EC:2.8.4.3]	(GenBank) (dimethylallyl)adenosine tRNA methylthiotransferase (A)	ko03016;
K08348	0	0	0	0.00772928	0.0265386	0.0384143	0.0821554	0.352193	0.718083	formate dehydrogenase-N, alpha subunit [EC:1.1.5.6]	(GenBank) Formate dehydrogenase N alpha subunit (A)	ko02020;				K06178	6.59705e-05	1.67579e-06	9.47551e-06	0.000155455	0.0029919	0.000215063	0.0040133	0.074732	0.535531	23S rRNA pseudouridine2605 synthase [EC:5.4.99.22]	(GenBank) rluB; Ribosomal large subunit pseudouridine synthase B (A)	ko03009;
K08351	0	2.36654e-07	0	0.000994256	0.0083833	0.00825761	0.0510096	0.343896	0.708771	biotin/methionine sulfoxide reductase [EC:1.-.-.-]	(GenBank) bisC; biotin sulfoxide reductase (A)	ko00780;ko02000;				K06180	0.000136678	2.98922e-06	2.30573e-05	0.000484151	0.00573204	0.00230646	0.0239786	0.101917	0.535531	23S rRNA pseudouridine1911/1915/1917 synthase [EC:5.4.99.23]	(GenBank) pseudouridine synthase, RluA family (A)	ko03009;
K08363	0	2.9289e-07	0	0.000994256	0.0083833	0.0797252	0.142287	0.0672424	0.535531	mercuric ion transport protein	(GenBank) Mercuric transport protein, MerT (A)	ko02000;				K06187	4.34714e-05	1.47143e-06	1.27849e-05	0.00267573	0.0147132	0.00419305	0.0358944	0.1494	0.582101	recombination protein RecR	(GenBank) recombination protein RecR (A)	ko03440;ko03400;
K08365	0	4.63794e-07	0	0.00285571	0.0147132	0.164394	0.244971	0.0274075	0.535531	MerR family transcriptional regulator, mercuric resistance operon regulatory protein	(GenBank) merR; Regulatory protein merR (A)	ko03000;				K06188	1.88085e-05	1.47931e-06	2.78559e-06	0.00867532	0.0287083	0.0178108	0.0658864	0.786625	0.942749	aquaporin Z	(RefSeq) aqpZ; aquaporin Z AqpZ (A)	ko02000;
K08368	0	0	0	0.00772928	0.0265386	0.0384143	0.0821554	0.449707	0.744775	MFS transporter, putative metabolite transport protein	(GenBank) yaaU; metabolite transporter (A)	ko02000;				K06201	1.6802e-05	5.89951e-07	4.11488e-06	0.0193961	0.0462539	0.0678732	0.130875	0.11645	0.535531	copper homeostasis protein	(GenBank) cutC-like protein M6_Spy0363 (A)	ko99994;
K08484	0	0	0	0.00772928	0.0265386	0.0384143	0.0821554	0.449707	0.744775	phosphotransferase system, enzyme I, PtsP [EC:2.7.3.9]	(GenBank) ptsP; phosphoenolpyruvate-protein phosphotransferase PtsP (A)	ko02000;ko02060;				K06207	5.81519e-05	1.83833e-06	1.13516e-05	0.000580484	0.00658266	0.00270187	0.0271404	0.0830457	0.535531	GTP-binding protein	(GenBank) GTP-binding protein TypA (A)	ko99995;
K08485	0	0	0	0.00772928	0.0265386	0.0384143	0.0821554	0.485329	0.77236	phosphocarrier protein NPr	(GenBank) phosphohistidinoprotein-hexose phosphotransferase (A)	ko02000;ko02060;				K06215	6.70668e-06	0	3.49156e-06	0.00305278	0.0155186	0.226115	0.322093	0.0185302	0.535531	pyridoxal 5'-phosphate synthase pdxS subunit [EC:4.3.3.6]	(GenBank) hypothetical protein (A)	ko00750;
K08970	0	0	0	0.0198882	0.0462539	0.00825761	0.0510096	0.843763	0.97502	nickel/cobalt exporter	(RefSeq) hypothetical protein (A)	ko02000;				K06217	3.97637e-05	2.14392e-06	1.18086e-05	0.00164528	0.0125107	0.012799	0.0658864	0.0920935	0.535531	phosphate starvation-inducible protein PhoH and related proteins	(GenBank) PhoH family protein (A)	ko99995;
K08984	0	0	0	0.0198882	0.0462539	0.0384143	0.0821554	0.785675	0.942749	putative membrane protein	(GenBank) yjdF; conserved predicted inner membrane protein (A)	ko99996;				K06284	2.42883e-05	0	6.38912e-07	0.00145794	0.0114678	0.00470888	0.0391821	0.0170908	0.535531	transcriptional pleiotropic regulator of transition state genes	(GenBank) putative transcriptional regulator (A)	ko03000;
K08989	0	2.67413e-07	0	0.00285571	0.0147132	0.00825761	0.0510096	0.537708	0.816135	putative membrane protein	(GenBank) yshE; YshE (A)	ko99996;				K06334	1.1222e-05	0	2.89668e-06	0.0017411	0.0131735	0.0344732	0.0821554	0.0227523	0.535531	spore coat protein JC	(GenBank) cotJC; spore coat protein JC (A)	ko99978;
K08990	0	0	0	0.0198882	0.0462539	0.0384143	0.0821554	0.739617	0.92482	putative membrane protein	(GenBank) conserved hypothetical membrane protein (A)	ko99996;				K06346	1.86694e-05	0	2.79071e-06	0.00168294	0.0127758	0.0157288	0.0658864	0.0167327	0.535531	spoIIIJ-associated protein	(GenBank) spoIIIJ-associated protein (A)	ko99978;
K08993	0	0	0	0.00772928	0.0265386	0.0384143	0.0821554	0.449707	0.744775	putative membrane protein	(RefSeq) hypothetical protein (A)	ko99996;				K06412	0.000141591	0	1.22863e-06	3.30852e-05	0.00196525	2.74135e-05	0.00126139	0.0243641	0.535531	stage V sporulation protein G	(GenBank) septation protein spoVG (A)	ko99978;
K08994	0	2.09366e-07	0	0.00285571	0.0147132	0.00825761	0.0510096	0.376571	0.733033	putative membrane protein	(GenBank) hypothetical protein (A)	ko02000;				K06416	0	0	0	0.0173323	0.0462539	0.290862	0.399644	0.033692	0.535531	stage V sporulation protein S	(RefSeq) spoVS-1; stage V sporulation protein S (A)	ko99978;
K08996	0	2.35357e-07	0	0.00285571	0.0147132	0.0180966	0.0658864	0.285123	0.65528	putative membrane protein	(GenBank) yagU; conserved hypothetical protein; putative inner membrane protein (A)	ko99996;				K06442	1.04251e-05	0	2.79165e-06	0.0139574	0.0431564	0.103564	0.177652	0.0246198	0.535531	23S rRNA (cytidine1920-2'-O)/16S rRNA (cytidine1409-2'-O)-methyltransferase [EC:2.1.1.226 2.1.1.227]	(GenBank) rRNA methylase (A)	ko03009;
K08997	0	0	0	0.0198882	0.0462539	0.0384143	0.0821554	0.650391	0.88208	uncharacterized protein	(GenBank) hypothetical protein (A)	-				K06603	3.21234e-05	0	0	4.59775e-05	0.00196525	4.72382e-05	0.00171287	0.117713	0.535531	flagellar protein FlaG	(GenBank) flagellar protein FlaG protein (A)	ko02035;
K09001	0	0	0	0.0198882	0.0462539	0.0797252	0.142287	0.46657	0.762187	anhydro-N-acetylmuramic acid kinase [EC:2.7.1.170]	(GenBank) anhydro-N-acetylmuramic acid kinase (A)	ko99996;				K06861	3.07206e-05	1.78018e-06	6.34119e-06	0.00193275	0.0140429	0.012799	0.0658864	0.21312	0.638126	lipopolysaccharide export system ATP-binding protein [EC:3.6.3.-]	(GenBank) ABC transporter family protein (A)	ko02000;ko02010;
K09016	0	2.55985e-07	0	0.000994256	0.0083833	0.00825761	0.0510096	0.292955	0.65528	putative pyrimidine permease RutG	(GenBank) rutG_2; Putative pyrimidine permease RutG (A)	ko02000;				K06881	2.39479e-05	1.64736e-07	7.42881e-06	0.00398657	0.0193404	0.0326502	0.0821554	0.0364615	0.535531	bifunctional oligoribonuclease and PAP phosphatase NrnA [EC:3.1.3.7 3.1.13.3]	(GenBank) DHHA1 domain protein (A)	ko00920;ko03400;
K09017	0	0	0	0.0198882	0.0462539	0.0384143	0.0821554	0.565916	0.833702	TetR/AcrR family transcriptional regulator	(GenBank) TetR family transcriptional regulator (A)	ko03000;				K06919	8.0688e-06	0	2.97611e-06	0.00658501	0.0265386	0.705143	0.75928	0.0237549	0.535531	putative DNA primase/helicase	(GenBank) TOPRIM domain-containing protein (A)	ko99976;
K09018	0	0	0	0.00772928	0.0265386	0.00825761	0.0510096	0.621779	0.868587	pyrimidine oxygenase [EC:1.14.99.46]	(GenBank) pyrimidine monooxygenase (A)	ko00240;				K06925	3.58654e-05	1.78213e-06	1.1683e-05	0.0058274	0.0262894	0.0164317	0.0658864	0.0920935	0.535531	tRNA threonylcarbamoyladenosine biosynthesis protein TsaE	(GenBank) yjeE; ADP-binding protein (A)	ko03016;
K09019	0	0	0	0.0198882	0.0462539	0.0384143	0.0821554	0.650391	0.88208	3-hydroxypropanoate dehydrogenase [EC:1.1.1.-]	(RefSeq) hypothetical protein (A)	ko00240;				K06941	3.66334e-05	1.70447e-06	1.59967e-05	0.00228725	0.0147132	0.0164317	0.0658864	0.074732	0.535531	23S rRNA (adenine2503-C2)-methyltransferase [EC:2.1.1.192]	(GenBank) ribosomal RNA large subunit methyltransferase N (A)	ko03009;
K09020	0	0	0	0.0198882	0.0462539	0.0180966	0.0658864	0.793584	0.944802	ureidoacrylate peracid hydrolase [EC:3.5.1.110]	(GenBank) hypothetical protein (A)	ko00240;				K06942	4.78922e-05	1.69785e-06	1.22574e-05	0.00393521	0.0191522	0.0213189	0.0759443	0.045107	0.535531	ribosome-binding ATPase	(GenBank) ychF; GTP-binding protein YchF (A)	ko03009;
K09024	0	3.94276e-07	0	0.000994256	0.0083833	0.0180966	0.0658864	0.171769	0.614091	flavin reductase [EC:1.5.1.-]	(GenBank) rutF; FMN reductase (NADH) RutF (A)	ko00240;				K06949	3.85213e-05	1.97783e-06	9.01988e-06	0.00313784	0.0157754	0.011256	0.064693	0.129783	0.547079	ribosome biogenesis GTPase / thiamine phosphate phosphatase [EC:3.6.1.- 3.1.3.100]	(GenBank) GTPase RsgA (A)	ko00730;ko03009;
K09131	0	0	0	0.0198882	0.0462539	0.0384143	0.0821554	0.694475	0.905776	uncharacterized protein	(GenBank) hypothetical protein (A)	-				K06950	2.08503e-05	1.337e-06	8.47272e-06	0.0155612	0.0462539	0.114583	0.19365	0.112227	0.535531	uncharacterized protein	(GenBank) ypgQ; putative metal-dependent phosphohydrolase (A)	-
K09136	0	3.66766e-06	0	0.000323724	0.00455	0.00825761	0.0510096	0.040922	0.535531	ribosomal protein S12 methylthiotransferase accessory factor	(GenBank) ribosomal protein S12 methylthiotransferase accessory factor YcaO (A)	ko03009;				K06960	6.06749e-05	0	2.55157e-06	2.65934e-05	0.00196525	6.71028e-05	0.00202292	0.0317273	0.535531	uncharacterized protein	(RefSeq) RNA binding protein (A)	-
K09160	0	0	0	0.00772928	0.0265386	0.0384143	0.0821554	0.415616	0.733033	uncharacterized protein	(GenBank) ycgN; hypothetical protein (A)	-				K06966	1.92191e-05	1.21513e-06	1.15759e-05	0.0101818	0.0330474	0.0969423	0.167843	0.0965994	0.535531	uncharacterized protein	(GenBank) putative Rossmann fold nucleotide-binding protein (A)	ko00230;ko00240;
K09251	0	1.1955e-07	0	0.00285571	0.0147132	0.0180966	0.0658864	0.395534	0.733033	putrescine aminotransferase [EC:2.6.1.82]	(GenBank) putrescine--2-oxoglutarate aminotransferase (A)	ko00330;ko01007;				K06969	3.35152e-05	1.57924e-06	1.26172e-05	0.00138372	0.0110153	0.011256	0.064693	0.0633045	0.535531	23S rRNA (cytosine1962-C5)-methyltransferase [EC:2.1.1.191]	(GenBank) methyltransferase (A)	ko03009;
K09456	0	2.63806e-07	0	0.00285571	0.0147132	0.0384143	0.0821554	0.324422	0.682147	putative acyl-CoA dehydrogenase	(GenBank) DNA alkylation response protein (A)	ko99983;				K06973	3.3452e-05	2.19702e-06	5.8975e-06	0.00324559	0.0162102	0.00616692	0.0475034	0.160707	0.604274	uncharacterized protein	(GenBank) peptidase (A)	-
K09470	0	3.51067e-07	0	0.000994256	0.0083833	0.0384143	0.0821554	0.0892726	0.535531	gamma-glutamylputrescine synthase [EC:6.3.1.11]	(GenBank) gamma-glutamylputrescine synthetase (A)	ko00330;				K06989	1.08665e-05	0	2.15817e-06	0.00479275	0.0224415	0.144054	0.231858	0.0142215	0.535531	aspartate dehydrogenase [EC:1.4.1.21]	(GenBank) L-aspartate dehydrogenase (A)	ko00760;
K09471	0	0	0	0.0198882	0.0462539	0.0384143	0.0821554	0.565916	0.833702	gamma-glutamylputrescine oxidase [EC:1.4.3.-]	(GenBank) gamma-glutamylputrescine oxidoreductase (A)	ko00330;				K06997	2.60906e-05	1.31232e-06	7.63414e-06	0.00580491	0.0262894	0.0145192	0.0658864	0.142624	0.570121	PLP dependent protein	(GenBank) putative alanine racemase (A)	ko99985;
K09472	0	2.39476e-07	0	0.00285571	0.0147132	0.164394	0.244971	0.0569728	0.535531	gamma-glutamyl-gamma-aminobutyraldehyde dehydrogenase [EC:1.2.1.-]	(GenBank) aldehyde dehydrogenase (A)	ko00330;				K07005	6.15111e-06	0	2.84887e-06	0.00852888	0.0285355	0.424396	0.496018	0.0522814	0.535531	uncharacterized protein	(GenBank) 5-nitroimidazole antibiotic resistance protein (A)	-
K09473	0	7.34115e-08	0	0.00285571	0.0147132	0.0797252	0.142287	0.109814	0.535531	gamma-glutamyl-gamma-aminobutyrate hydrolase [EC:3.5.1.94]	(RefSeq) puuD; gamma-glutamyl-gamma-aminobutyrate hydrolase (A)	ko00330;ko01002;				K07030	1.91657e-05	0	1.60308e-06	0.000821527	0.0083833	0.0013698	0.016335	0.0139574	0.535531	uncharacterized protein	(GenBank) dihydroxyacetone kinase (A)	-
K09476	0	0	0	0.00772928	0.0265386	0.0384143	0.0821554	0.352193	0.718083	outer membrane pore protein F	(GenBank) ompF; outer membrane porin 1a (Ia;b;F) (A)	ko02000;ko02020;ko01501;ko01504;				K07040	4.5176e-05	1.55881e-07	1.67453e-06	0.00169533	0.0128485	0.0010033	0.0124298	0.380886	0.733033	uncharacterized protein	(GenBank) hypothetical protein (A)	-
K09477	0	0	0	0.00772928	0.0265386	0.0384143	0.0821554	0.415616	0.733033	citrate:succinate antiporter	(GenBank) ybdS_2; membrane protein,Citrate/succinate antiporter,transporter, divalent anion:Na+ symporter (DASS) family,Sodium:sulfate symporter transmembrane region (A)	ko02000;ko02020;				K07056	6.50248e-05	2.52087e-06	2.03796e-05	0.00268785	0.0147132	0.012799	0.0658864	0.124053	0.535531	16S rRNA (cytidine1402-2'-O)-methyltransferase [EC:2.1.1.198]	(GenBank) Predicted methyltransferase (A)	ko03009;
K09612	0	0	0	0.0198882	0.0462539	0.0384143	0.0821554	0.694475	0.905776	alkaline phosphatase isozyme conversion protein [EC:3.4.11.-]	(GenBank) iap; aminopeptidase in alkaline phosphatase isozyme conversion (A)	ko01002;				K07075	3.44211e-05	0	3.36252e-06	0.00103905	0.00866508	0.0199144	0.0715699	0.0215221	0.535531	uncharacterized protein	(GenBank) hypothetical protein (A)	-
K09688	0	0	0	0.0198882	0.0462539	0.164394	0.244971	0.240782	0.65528	capsular polysaccharide transport system permease protein	(GenBank) capsule polysaccharide export inner-membrane protein (A)	ko02000;ko02010;				K07078	1.91535e-05	6.34495e-07	5.28555e-06	0.00398657	0.0193404	0.0236312	0.0821554	0.171583	0.614091	uncharacterized protein	(GenBank) hypothetical protein (A)	-
K09689	0	0	0	0.0198882	0.0462539	0.0797252	0.142287	0.358618	0.726635	capsular polysaccharide transport system ATP-binding protein [EC:3.6.3.38]	(GenBank) capsule polysaccharide export ATP-binding protein (A)	ko02000;ko02010;				K07079	1.51208e-05	0	6.84841e-06	0.00927295	0.0303563	0.252162	0.354553	0.0188128	0.535531	uncharacterized protein	(GenBank) Predicted oxidoreductases of the aldo/keto reductase family (A)	-
K09712	0	0	0	0.0198882	0.0462539	0.0180966	0.0658864	0.884422	0.979327	uncharacterized protein	(GenBank) hypothetical protein (A)	-				K07107	4.15387e-05	2.46941e-06	1.14736e-05	0.00831605	0.0282141	0.0743666	0.142045	0.230472	0.652504	acyl-CoA thioester hydrolase [EC:3.1.2.-]	(GenBank) thioesterase superfamily protein (A)	ko99996;
K09767	0	7.84165e-07	0	0.00860435	0.0285355	0.0252389	0.0821554	0.573644	0.839789	cyclic-di-GMP-binding protein	(GenBank) putative nucleotide-binding protein (DUF520 domain) (A)	ko99995;				K07114	5.93462e-05	3.15836e-06	9.83892e-06	0.00268785	0.0147132	0.0367175	0.0821554	0.0601414	0.535531	Ca-activated chloride channel homolog	(GenBank) hypothetical protein (A)	ko02000;
K09771	0	0	0	0.0198882	0.0462539	0.0180966	0.0658864	0.838734	0.973401	small multidrug resistance family-3 protein	(GenBank) hypothetical protein (A)	ko02000;				K07133	9.63205e-05	2.75223e-06	3.27737e-05	0.00163718	0.0125107	0.115979	0.195145	0.021626	0.535531	uncharacterized protein	(GenBank) conserved hypothetical protein (A)	-
K09773	0	5.72215e-07	0	0.00495482	0.022965	0.0965181	0.167303	0.189199	0.632853	[pyruvate, water dikinase]-phosphate phosphotransferase / [pyruvate, water dikinase] kinase [EC:2.7.4.28 2.7.11.33]	(GenBank) Putative phosphotransferase (A)	ko99981;				K07137	3.19583e-05	6.02565e-07	1.23238e-05	0.00134653	0.0107959	0.0101134	0.0600749	0.0649422	0.535531	uncharacterized protein	(GenBank) NAD(FAD)-utilizing dehydrogenase (A)	-
K09774	0	7.22625e-08	0	0.00285571	0.0147132	0.0384143	0.0821554	0.272191	0.65528	lipopolysaccharide export system protein LptA	(GenBank) OstA family protein (A)	ko02000;				K07138	1.84134e-05	0	1.88774e-06	0.000578067	0.00658266	0.0178108	0.0658864	0.00280892	0.535531	uncharacterized protein	(GenBank) hypothetical protein (A)	-
K09780	0	3.79205e-07	0	0.00285571	0.0147132	0.0180966	0.0658864	0.261142	0.65528	uncharacterized protein	(RefSeq) YciI-like protein (A)	-				K07164	8.06908e-05	0	6.24492e-06	6.04046e-05	0.00206007	0.000215063	0.0040133	0.00655176	0.535531	uncharacterized protein	(GenBank) zinc ribbon domain-containing protein (A)	-
K09791	0	1.18209e-07	0	0.00285571	0.0147132	0.0384143	0.0821554	0.248361	0.65528	uncharacterized protein	(GenBank) hypothetical protein (A)	-				K07171	2.51819e-05	2.35507e-07	7.08126e-06	0.00209733	0.0147132	0.100962	0.173857	0.0495645	0.535531	mRNA interferase MazF [EC:3.1.-.-]	(GenBank) transcriptional modulator of MazE/toxin, MazF (A)	ko02048;
K09798	0	0	0	0.00772928	0.0265386	0.0384143	0.0821554	0.485329	0.77236	uncharacterized protein	(GenBank) yibQ; predicted polysaccharide deacetylase (A)	-				K07175	5.32135e-05	1.38549e-06	6.05399e-06	0.000321376	0.00455	0.000661662	0.00925082	0.142495	0.570121	PhoH-like ATPase	(GenBank) PhoH family protein (A)	ko99995;
K09801	0	4.70326e-07	0	0.00277843	0.0147132	0.0575121	0.114154	0.2079	0.638126	uncharacterized protein	(GenBank) conserved hypothetical protein (A)	-				K07192	2.21429e-05	1.9601e-07	4.58264e-06	0.000257379	0.00416963	0.00616692	0.0475034	0.0495645	0.535531	flotillin	(GenBank) Uncharacterized protein conserved in bacteria (A)	ko04131;ko03036;ko04147;ko04910;
K09802	0	5.36608e-07	0	0.000994256	0.0083833	0.0384143	0.0821554	0.207405	0.638126	uncharacterized protein	(RefSeq) yeeX; hypothetical protein (A)	-				K07216	1.831e-05	0	0	9.32575e-05	0.0024278	0.000300097	0.00526943	0.057523	0.535531	hemerythrin	(GenBank) hemerythrin-like metal-binding domain protein (A)	ko99994;
K09806	0	2.17279e-07	0	0.00186558	0.0138404	0.065762	0.127355	0.216569	0.638126	uncharacterized protein	(GenBank) conserved hypothetical protein (A)	-				K07263	2.68442e-05	9.20531e-07	3.59853e-06	0.00764218	0.0265386	0.02478	0.0821554	0.30291	0.664537	zinc protease [EC:3.4.24.-]	(RefSeq) ppqL; zinc protease (A)	ko01002;
K09857	0	0	0	0.00772928	0.0265386	0.0384143	0.0821554	0.383101	0.733033	uncharacterized protein	(GenBank) lipoprotein (A)	-				K07321	1.17211e-05	0	0	0.00349306	0.0173138	0.0104835	0.0618637	0.290279	0.65528	CO dehydrogenase maturation factor	(GenBank) carbon monoxide dehydrogenase accessory protein CooC (A)	ko99978;
K09890	0	0	0	0.0198882	0.0462539	0.0180966	0.0658864	0.976806	1	alternative ribosome-rescue factor	(GenBank) hypothetical protein (A)	ko03012;				K07322	2.3664e-05	2.01096e-06	8.35479e-06	0.00267573	0.0147132	0.0679651	0.130996	0.270786	0.65528	regulator of cell morphogenesis and NO signaling	(GenBank) ytfE; Regulator of cell morphogenesis and NO signaling (A)	ko99978;
K09891	0	0	0	0.0198882	0.0462539	0.0384143	0.0821554	0.607498	0.857567	uncharacterized protein	(GenBank) hypothetical protein (A)	-				K07335	6.17725e-05	0	2.00882e-06	2.57533e-05	0.00196525	4.62276e-05	0.00170393	0.125458	0.5383	basic membrane protein A and related proteins	(GenBank) lipoprotein, Bmp family (A)	ko99993;
K09892	0	1.49223e-07	0	0.0103451	0.0332469	0.0575121	0.114154	0.528455	0.805038	cell division protein ZapB	(GenBank) cell division protein ZapB (A)	ko03036;				K07386	3.02916e-05	9.78094e-07	6.73075e-06	0.00134653	0.0107959	0.026354	0.0821554	0.0622943	0.535531	putative endopeptidase [EC:3.4.24.-]	(GenBank) putative endopeptidase (A)	ko01002;
K09893	0	0	0	0.0198882	0.0462539	0.0384143	0.0821554	0.650391	0.88208	regulator of ribonuclease activity B	(GenBank) RNase E inhibitor protein (A)	ko03019;				K07405	0.000111578	0	5.26204e-06	3.19816e-05	0.00196525	8.979e-05	0.00234189	0.0116996	0.535531	alpha-amylase [EC:3.2.1.1]	(GenBank) glycoside hydrolase family 57, candidate alpha-glycosidase (A)	ko00500;
K09894	0	2.87106e-07	0	0.00285571	0.0147132	0.0384143	0.0821554	0.248361	0.65528	uncharacterized protein	(GenBank) yihI; hypothetical protein (A)	-				K07407	2.18471e-05	1.05833e-06	1.20738e-05	0.00568579	0.0259841	0.430443	0.502559	0.0469402	0.535531	alpha-galactosidase [EC:3.2.1.22]	(GenBank) Alpha-galactosidase (A)	ko00052;ko00561;ko00600;ko00603;
K09896	0	0	0	0.00772928	0.0265386	0.0180966	0.0658864	0.517272	0.796058	uncharacterized protein	(GenBank) hypothetical protein (A)	-				K07444	2.72582e-05	0	9.27475e-06	0.00155775	0.0121899	0.129996	0.21292	0.00655176	0.535531	putative N6-adenine-specific DNA methylase [EC:2.1.1.-]	(GenBank) conserved hypothetical protein (A)	ko99976;
K09900	0	0	0	0.0198882	0.0462539	0.0180966	0.0658864	0.930497	1	uncharacterized protein	(GenBank) yqfB; conserved predicted protein (A)	-				K07447	5.35079e-05	1.09255e-06	7.44417e-06	0.00287263	0.0147174	0.0135787	0.0658864	0.117858	0.535531	putative holliday junction resolvase [EC:3.1.-.-]	(GenBank) Putative Holliday junction resolvase (A)	ko99976;
K09901	0	2.68416e-07	0	0.00285571	0.0147132	0.0384143	0.0821554	0.297541	0.65528	uncharacterized protein	(GenBank) hypothetical protein (A)	-				K07456	1.40318e-05	0	9.31639e-06	0.0134493	0.041926	0.290143	0.399148	0.00879446	0.535531	DNA mismatch repair protein MutS2	(GenBank) DNA strand exchange inhibitor protein (A)	ko03430;ko03400;
K09902	0	0	0	0.00772928	0.0265386	0.00825761	0.0510096	0.583593	0.850405	uncharacterized protein	(GenBank) hypothetical protein (A)	-				K07462	5.81857e-05	1.40101e-06	8.73532e-06	0.000484151	0.00573204	0.00069555	0.00945778	0.124053	0.535531	single-stranded-DNA-specific exonuclease [EC:3.1.-.-]	(GenBank) single-stranded-DNA-specific exonuclease (A)	ko03410;ko03430;ko03440;ko03400;
K09904	0	0	0	0.0198882	0.0462539	0.0797252	0.142287	0.428721	0.741243	uncharacterized protein	(GenBank) hypothetical protein (A)	-				K07469	3.83662e-06	0	0	0.00186558	0.0138404	0.00340441	0.0321153	0.21672	0.638126	aldehyde oxidoreductase [EC:1.2.99.7]	(GenBank) aldehyde oxidoreductase (A)	ko99999;
K09906	0	0	0	0.00772928	0.0265386	0.0384143	0.0821554	0.383101	0.733033	elongation factor P hydroxylase [EC:1.14.-.-]	(GenBank) elongation factor P hydroxylase (A)	ko03012;				K07473	0.000106083	4.41036e-07	3.34452e-06	5.18194e-05	0.00199269	6.78598e-05	0.00202292	0.117351	0.535531	DNA-damage-inducible protein J	(GenBank) damage-inducible protein J (A)	ko02048;
K09909	0	0	0	0.0198882	0.0462539	0.0384143	0.0821554	0.650391	0.88208	uncharacterized protein	(RefSeq) yccT; hypothetical protein (A)	-				K07478	4.68313e-05	1.40608e-06	9.98651e-06	0.000690497	0.0075202	0.000996702	0.0123824	0.0566611	0.535531	putative ATPase	(GenBank) AAA family ATPase (A)	ko99976;
K09910	0	1.20672e-07	0	0.00285571	0.0147132	0.00825761	0.0510096	0.537708	0.816135	uncharacterized protein	(GenBank) hypothetical protein (A)	-				K07507	1.91723e-05	1.40419e-06	4.6886e-06	0.0148398	0.0452723	0.0339973	0.0821554	0.39061	0.733033	putative Mg2+ transporter-C (MgtC) family protein	(GenBank) Mg(2+) transport ATPase protein C (A)	ko02000;
K09911	0	1.92876e-07	0	0.00285571	0.0147132	0.0180966	0.0658864	0.337431	0.70115	uncharacterized protein	(GenBank) ycbG; YcbG (A)	-				K07566	2.40229e-05	8.23087e-07	1.02556e-05	0.00883074	0.0291307	0.0851545	0.15006	0.0822929	0.535531	L-threonylcarbamoyladenylate synthase [EC:2.7.7.87]	(GenBank) hypothetical protein (A)	ko03016;ko03009;
K09912	0	0	0	0.0198882	0.0462539	0.0384143	0.0821554	0.694475	0.905776	uncharacterized protein	(GenBank) hypothetical protein (A)	-				K07568	7.81739e-05	2.5445e-06	1.57472e-05	0.00139077	0.0110153	0.011256	0.064693	0.0920935	0.535531	S-adenosylmethionine:tRNA ribosyltransferase-isomerase [EC:2.4.99.17]	(GenBank) S-adenosylmethionine:tRNA ribosyltransferase-isomerase (A)	ko03016;
K09913	0	0	0	0.00772928	0.0265386	0.0797252	0.142287	0.21542	0.638126	uncharacterized protein	(GenBank) yaiE; conserved hypothetical protein (A)	ko00230;ko00240;				K07576	1.65663e-05	0	0	0.00292123	0.0148664	0.00290859	0.0289463	0.123346	0.535531	metallo-beta-lactamase family protein	(GenBank) metallo-beta-lactamase family protein (A)	ko99974;
K09914	0	0	0	0.0198882	0.0462539	0.0384143	0.0821554	0.650391	0.88208	putative lipoprotein	(GenBank) glycoprotein/polysaccharide metabolism (A)	ko99996;				K07584	1.46885e-05	0	2.39567e-07	9.51846e-05	0.0024278	0.000172307	0.00342141	0.207405	0.638126	uncharacterized protein	(GenBank) ribosomal protein (A)	-
K09916	0	0	0	0.0198882	0.0462539	0.0384143	0.0821554	0.52575	0.803407	uncharacterized protein	(GenBank) yeaC; hypothetical protein (A)	-				K07588	4.50432e-05	1.41257e-06	7.93582e-06	0.000800252	0.0083833	0.00344978	0.0321153	0.250062	0.65528	LAO/AO transport system kinase [EC:2.7.-.-]	(GenBank) arginine/ornithine transport system ATPase (A)	ko99985;
K09917	0	0	0	0.00772928	0.0265386	0.0384143	0.0821554	0.352193	0.718083	uncharacterized protein	(GenBank) hypothetical protein (A)	-				K07636	7.62301e-05	2.95927e-06	1.25697e-05	0.000690497	0.0075202	0.00039405	0.00641409	0.149773	0.582101	two-component system, OmpR family, phosphate regulon sensor histidine kinase PhoR [EC:2.7.13.3]	(GenBank) phoR; two-component sensor histidine kinase (A)	ko01001;ko02020;ko02022;
K09918	0	0	0	0.00772928	0.0265386	0.0384143	0.0821554	0.295267	0.65528	uncharacterized protein	(GenBank) hypothetical protein (A)	-				K07699	1.72432e-05	0	2.1492e-06	0.000303563	0.00455	0.00276171	0.0276792	0.00924495	0.535531	two-component system, response regulator, stage 0 sporulation protein A	(GenBank) spo0A (A)	ko02020;ko02022;ko02024;
K09921	0	0	0	0.0198882	0.0462539	0.0384143	0.0821554	0.607498	0.857567	uncharacterized protein	(GenBank) conserved hypothetical protein (A)	-				K07713	2.13449e-05	1.80357e-06	9.54507e-06	0.0197933	0.0462539	0.29922	0.408736	0.19359	0.632853	two-component system, NtrC family, response regulator HydG	(GenBank) Response regulator containing CheY-like receiver, AAA-type ATPase, and DNA-binding domains (A)	ko02020;ko02022;
K09923	0	0	0	0.0198882	0.0462539	0.00825761	0.0510096	0.977539	1	uncharacterized protein	(GenBank) hypothetical protein (A)	-				K07736	1.18981e-05	0	4.96202e-07	0.000285371	0.00439106	0.00425075	0.0359682	0.00631427	0.535531	CarD family transcriptional regulator	(GenBank) CarD family transcriptional regulator (A)	ko03000;
K09933	0	4.16211e-07	0	0.000994256	0.0083833	0.0180966	0.0658864	0.189199	0.632853	MtfA peptidase	(GenBank) DgsA anti-repressor MtfA (A)	ko01002;				K07775	0	0	0	0.0173323	0.0462539	0.656389	0.713871	0.0173323	0.535531	two-component system, OmpR family, response regulator ResD	(GenBank) two component transcriptional regulator, winged helix family (A)	ko02020;ko02022;
K09934	0	0	0	0.0198882	0.0462539	0.0384143	0.0821554	0.607498	0.857567	uncharacterized protein	(GenBank) hypothetical protein (A)	-				K07791	1.45322e-05	2.15992e-06	2.55664e-06	0.00430445	0.0203216	0.00543141	0.0431033	0.677388	0.905776	anaerobic C4-dicarboxylate transporter DcuA	(RefSeq) anaerobic C4-dicarboxylate transporter (A)	ko02000;
K09937	0	0	0	0.0198882	0.0462539	0.0384143	0.0821554	0.739617	0.92482	uncharacterized protein	(GenBank) membrane protein (A)	-				K07813	1.63313e-05	0	2.79764e-07	0.00033024	0.00455	0.0411978	0.08733	0.00409971	0.535531	accessory gene regulator B	(GenBank) Membrane protein putatively involved in post-translational modification of the autoinducing quorum-sensing peptide (A)	ko01002;ko02020;ko02024;
K09946	0	2.62092e-07	0	0.00860435	0.0285355	0.125234	0.205877	0.22603	0.650424	uncharacterized protein	(GenBank) conserved hypothetical protein (A)	-				K07816	2.06552e-05	0	1.16715e-06	0.00790923	0.0270143	0.0700849	0.134732	0.0280746	0.535531	putative GTP pyrophosphokinase [EC:2.7.6.5]	(RefSeq) hypothetical protein (A)	ko00230;
K09954	0	0	0	0.00772928	0.0265386	0.0180966	0.0658864	0.554355	0.829804	uncharacterized protein	(GenBank) hypothetical protein (A)	-				K07979	1.39468e-05	0	2.77459e-06	0.00345395	0.0171385	0.0847502	0.149875	0.0155709	0.535531	GntR family transcriptional regulator	(RefSeq) GntR family transcriptional regulator (A)	ko03000;
K09969	0	3.91218e-07	0	0.000994256	0.0083833	0.00825761	0.0510096	0.317757	0.677872	general L-amino acid transport system substrate-binding protein	(GenBank) amino acid ABC transporter substrate-binding protein (A)	ko02000;ko02010;				K08138	1.51138e-05	6.24299e-07	5.80036e-06	0.00659907	0.0265386	0.158279	0.244971	0.122269	0.535531	MFS transporter, SP family, xylose:H+ symportor	(GenBank) xylE; D-xylose transporter XylE (A)	ko02000;
K09970	0	0	0	0.00772928	0.0265386	0.0180966	0.0658864	0.554355	0.829804	general L-amino acid transport system permease protein	(RefSeq) amino acid ABC transporter permease (A)	ko02000;ko02010;				K08191	1.3203e-05	1.85292e-06	4.9911e-06	0.0214127	0.0494473	0.0367175	0.0821554	0.696226	0.907282	MFS transporter, ACS family, hexuronate transporter	(GenBank) hexuronate transporter (A)	ko02000;
K09971	0	0	0	0.00772928	0.0265386	0.0384143	0.0821554	0.560927	0.833702	general L-amino acid transport system permease protein	(GenBank) amino acid ABC transporter permease (A)	ko02000;ko02010;				K08289	4.56154e-05	8.92366e-07	6.02399e-06	0.000180923	0.00334744	0.000478141	0.00742614	0.0859752	0.535531	phosphoribosylglycinamide formyltransferase 2 [EC:2.1.2.2]	(GenBank) purT; phosphoribosylglycinamide formyltransferase 2 (A)	ko00230;ko00670;
K09972	0	1.88051e-07	0	0.00285571	0.0147132	0.00825761	0.0510096	0.502939	0.787201	general L-amino acid transport system ATP-binding protein [EC:3.6.3.-]	(GenBank) phosphate ABC transporter ATP-binding protein (A)	ko02000;ko02010;				K08301	8.17923e-05	1.45062e-06	8.76315e-06	7.78883e-05	0.00225707	7.12105e-05	0.00202292	0.261668	0.65528	ribonuclease G [EC:3.1.26.-]	(GenBank) rng; ribonuclease G (A)	ko03019;ko03009;
K09975	0	9.60905e-08	0	0.00285571	0.0147132	0.0180966	0.0658864	0.285123	0.65528	uncharacterized protein	(GenBank) hypothetical protein (A)	-				K08303	5.18185e-05	3.55802e-06	1.93305e-05	0.00782025	0.0267304	0.0367175	0.0821554	0.149773	0.582101	putative protease [EC:3.4.-.-]	(GenBank) putative protease (A)	ko01002;ko05120;
K09978	0	4.50013e-07	0	0.000323724	0.00455	0.0384143	0.0821554	0.0815663	0.535531	uncharacterized protein	(RefSeq) hypothetical protein (A)	-				K08325	2.73629e-05	2.07029e-06	3.7932e-06	0.00287263	0.0147174	0.0113644	0.0649812	0.607309	0.857567	NADP-dependent alcohol dehydrogenase [EC:1.1.-.-]	(GenBank) aldehyde reductase (A)	ko00640;
K09980	0	0	0	0.0198882	0.0462539	0.0180966	0.0658864	0.705466	0.916182	uncharacterized protein	(GenBank) hypothetical protein (A)	-				K08483	4.16773e-05	3.28696e-07	5.09034e-06	0.000624798	0.00706764	0.000613097	0.00876414	0.142495	0.570121	phosphotransferase system, enzyme I, PtsI [EC:2.7.3.9]	(GenBank) phosphoenolpyruvate-protein phosphotransferase (A)	ko02000;ko02060;
K09982	0	0	0	0.00772928	0.0265386	0.350648	0.42074	0.0247347	0.535531	uncharacterized protein	(GenBank) hypothetical protein (A)	-				K08678	2.22594e-05	0	3.3938e-06	0.00431563	0.0203324	0.0275775	0.0821554	0.0440707	0.535531	UDP-glucuronate decarboxylase [EC:4.1.1.35]	(GenBank) putative UDP-glucose 4-epimerase (A)	ko00520;
K09994	0	0	0	0.00772928	0.0265386	0.00825761	0.0510096	0.7012	0.91168	aminoalkylphosphonate N-acetyltransferase [EC:2.3.1.-]	(GenBank) acetyltransferase, GNAT family (A)	ko00440;				K08963	7.98477e-06	0	0	0.00997862	0.0324803	0.0305147	0.0821554	0.517272	0.796058	methylthioribose-1-phosphate isomerase [EC:5.3.1.23]	(GenBank) methylthioribose-1-phosphate isomerase (A)	ko00270;
K09996	0	0	0	0.00772928	0.0265386	0.0180966	0.0658864	0.481516	0.77236	arginine transport system substrate-binding protein	(GenBank) arginine ABC transporter substrate-binding protein (A)	ko02000;ko02010;				K08998	1.92624e-05	9.93299e-07	7.81426e-06	0.00479008	0.0224415	0.0420192	0.0888178	0.101079	0.535531	uncharacterized protein	(GenBank) yidC; preprotein translocase subunit (A)	-
K09997	0	0	0	0.0198882	0.0462539	0.0180966	0.0658864	0.838734	0.973401	arginine transport system substrate-binding protein	(GenBank) arginine ABC transporter periplasmic substrate-binding protein ArtI (A)	ko02000;ko02010;				K09011	1.43464e-05	0	5.64494e-06	0.00425574	0.020217	0.158001	0.244971	0.0182053	0.535531	D-citramalate synthase [EC:2.3.1.182]	(GenBank) 2-isopropylmalate synthase LeuA (A)	ko00660;ko00290;
K10000	0	0	0	0.00772928	0.0265386	0.0384143	0.0821554	0.415616	0.733033	arginine transport system ATP-binding protein [EC:3.6.3.-]	(GenBank) artP; Arginine ABC transporter, ATP-binding protein ArtP (A)	ko02000;ko02010;				K09013	6.17859e-05	1.70253e-06	1.20164e-05	0.000484151	0.00573204	0.00656805	0.0493988	0.074732	0.535531	Fe-S cluster assembly ATP-binding protein	(GenBank) putative iron-regulated ABC transporter ATP-binding protein (A)	ko02000;
K10001	0	0	0	0.00772928	0.0265386	0.0180966	0.0658864	0.481516	0.77236	glutamate/aspartate transport system substrate-binding protein	(GenBank) gltI; Glutamate/aspartate periplasmic-binding protein (A)	ko02000;ko02010;ko02020;				K09014	4.91587e-05	1.88721e-06	1.09699e-05	0.00228725	0.0147132	0.0209023	0.0747589	0.101917	0.535531	Fe-S cluster assembly protein SufB	(GenBank) cysteine desulfurase (A)	ko99996;
K10002	0	0	0	0.00772928	0.0265386	0.0180966	0.0658864	0.592693	0.853845	glutamate/aspartate transport system permease protein	(GenBank) glutamate/aspartate ABC transporter permease component (A)	ko02000;ko02010;ko02020;				K09015	3.32641e-05	1.53847e-06	5.97662e-06	0.00268785	0.0147132	0.0209023	0.0747589	0.164072	0.604467	Fe-S cluster assembly protein SufD	(GenBank) Iron-sulfur ABC superfamily ATP binding cassette transporter, membrane protein (A)	ko99996;
K10003	0	0	0	0.0198882	0.0462539	0.0384143	0.0821554	0.650391	0.88208	glutamate/aspartate transport system permease protein	(GenBank) gltJ; glutamate/aspartate ABC transporter permease GltJ,Inner membrane amino-acid ABC transporter permease protein yecS,glutamate/aspartate transport system permease GltK,ABC-type amino acid transport system, permease component,ectoine/hydroxyectoine ABC transporter, permease protein EhuC,Binding-protein-dependent transport system inner membrane component (A)	ko02000;ko02010;ko02020;				K09022	6.94589e-05	1.58401e-06	9.24749e-06	0.000321376	0.00455	0.000360389	0.00604261	0.268124	0.65528	2-iminobutanoate/2-iminopropanoate deaminase [EC:3.5.99.10]	(GenBank) endoribonuclease L-PSP (A)	ko99985;
K10011	0	0	0	0.0198882	0.0462539	0.0384143	0.0821554	0.607498	0.857567	UDP-4-amino-4-deoxy-L-arabinose formyltransferase / UDP-glucuronic acid dehydrogenase (UDP-4-keto-hexauronic acid decarboxylating) [EC:2.1.2.13 1.1.1.305]	(GenBank) bifunctional UDP-glucuronic acid decarboxylase/UDP-4-amino-4-deoxy-L-arabinose formyltransferase (A)	ko00520;ko01005;ko01503;				K09117	6.35576e-05	5.66155e-07	7.57785e-06	0.000311258	0.00455	0.00077915	0.0104042	0.0711843	0.535531	uncharacterized protein	(GenBank) Uncharacterized conserved protein (A)	-
K10012	0	0	0	0.00772928	0.0265386	0.0180966	0.0658864	0.714358	0.917024	undecaprenyl-phosphate 4-deoxy-4-formamido-L-arabinose transferase [EC:2.4.2.53]	(GenBank) undecaprenyl phosphate 4-deoxy-4-formamido-L-arabinose transferase (A)	ko00520;ko01005;ko02000;ko01503;				K09157	2.62218e-05	0	2.92124e-06	8.47083e-05	0.00225707	0.00104867	0.0128845	0.00733021	0.535531	uncharacterized protein	(GenBank) glycerol-3-phosphate dehydrogenase (NAD(P)+) (A)	-
K10013	0	0	0	0.00772928	0.0265386	0.0180966	0.0658864	0.592693	0.853845	lysine/arginine/ornithine transport system substrate-binding protein	(GenBank) histidine ABC transporter substrate-binding protein HisJ (A)	ko02000;ko02010;				K09458	0.000196563	2.27197e-06	8.83416e-06	4.56455e-05	0.00196525	1.55495e-05	0.000871237	0.171203	0.614091	3-oxoacyl-[acyl-carrier-protein] synthase II [EC:2.3.1.179]	(GenBank) 3-oxoacyl-ACP synthase (A)	ko00061;ko01004;ko00780;
K10014	0	0	0	0.00772928	0.0265386	0.0180966	0.0658864	0.517272	0.796058	histidine transport system substrate-binding protein	(GenBank) histidine ABC transporter substrate-binding protein HisJ (A)	ko02000;ko02010;				K09704	1.87417e-05	0	2.88976e-06	0.00414243	0.0197815	0.140849	0.228736	0.0261162	0.535531	uncharacterized protein	(GenBank) hypothetical protein (A)	-
K10015	0	0	0	0.0198882	0.0462539	0.0384143	0.0821554	0.607498	0.857567	histidine transport system permease protein	(GenBank) hisM; histidine/lysine/arginine/ornithine transporter subunit (A)	ko02000;ko02010;				K09710	3.97257e-05	1.51116e-06	9.24805e-06	0.0154031	0.0462539	0.0277511	0.0821554	0.211999	0.638126	ribosome-associated protein	(GenBank) ribosome-associated protein (A)	ko03009;
K10036	0	1.47001e-07	0	0.00285571	0.0147132	0.0180966	0.0658864	0.365763	0.732329	glutamine transport system substrate-binding protein	(GenBank) glnH; glutamine ABC transporter substrate-bindnig protein (A)	ko02000;ko02010;				K09748	7.50683e-05	2.01495e-06	1.13875e-05	0.000275352	0.00429329	0.00368678	0.0321153	0.0822929	0.535531	ribosome maturation factor RimP	(GenBank) ribosome maturation protein RimP (A)	ko03009;
K10037	0	0	0	0.0198882	0.0462539	0.0384143	0.0821554	0.565916	0.833702	glutamine transport system permease protein	(GenBank) glnP; glutamine ABC transporter permease (A)	ko02000;ko02010;				K09749	3.80154e-06	0	0	0.00186558	0.0138404	0.0151016	0.0658864	0.0636151	0.535531	uncharacterized protein	(GenBank) hypothetical protein (A)	-
K10038	0	0	0	0.0198882	0.0462539	0.00825761	0.0510096	0.977539	1	glutamine transport system ATP-binding protein [EC:3.6.3.-]	(GenBank) glnQ; glutamine transporter subunit (A)	ko02000;ko02010;				K09761	1.68111e-05	7.2744e-07	9.1097e-06	0.018534	0.0462539	0.140849	0.228736	0.0497263	0.535531	16S rRNA (uracil1498-N3)-methyltransferase [EC:2.1.1.193]	(GenBank) sdrD; ribosomal RNA small subunit methyltransferase E (A)	ko03009;
K10110	0	0	0	0.0198882	0.0462539	0.0384143	0.0821554	0.607498	0.857567	maltose/maltodextrin transport system permease protein	(GenBank) malG; maltose transporter permease (A)	ko02000;ko02010;				K09766	0	0	0	0.00860435	0.0285355	0.0243915	0.0821554	0.21672	0.638126	uncharacterized protein	(GenBank) Conserved hypothetical protein (A)	-
K10111	0	3.02732e-07	0	0.00285571	0.0147132	0.0180966	0.0658864	0.310551	0.673204	multiple sugar transport system ATP-binding protein [EC:3.6.3.-]	(GenBank) ABC transporter (A)	ko02000;ko02010;				K09770	0	0	0	0.0173323	0.0462539	0.190225	0.277892	0.0636151	0.535531	uncharacterized protein	(GenBank) yaaR; Putative uncharacterized protein yaaR (A)	-
K10213	0	0	0	0.00772928	0.0265386	0.0384143	0.0821554	0.485329	0.77236	ribosylpyrimidine nucleosidase [EC:3.2.2.8]	(GenBank) conserved hypothetical protein (A)	ko00230;ko00240;				K09772	2.50475e-05	0	1.10186e-06	0.000313037	0.00455	0.000131038	0.0030096	0.0622864	0.535531	cell division inhibitor SepF	(GenBank) cell division protein SepF domain protein (A)	ko03036;
K10537	0	0	0	0.00772928	0.0265386	0.0384143	0.0821554	0.352193	0.718083	L-arabinose transport system substrate-binding protein	(GenBank) periplasmic binding protein/LacI transcriptional regulator (A)	ko02000;ko02010;				K09777	1.57207e-05	0	0	0.0021434	0.0147132	0.0305147	0.0821554	0.0234456	0.535531	uncharacterized protein	(GenBank) hypothetical protein (A)	-
K10538	0	4.28144e-07	0	0.000994256	0.0083833	0.0384143	0.0821554	0.170574	0.614091	L-arabinose transport system permease protein	(GenBank) L-arabinose ABC transporter, permease protein AraH (A)	ko02000;ko02010;				K09787	1.27269e-05	0	1.38937e-06	0.00490522	0.0228743	0.0662822	0.12814	0.00895877	0.535531	uncharacterized protein	(GenBank) putative DNA-binding protein (A)	-
K10539	0	1.47678e-07	0	0.00285571	0.0147132	0.0384143	0.0821554	0.324422	0.682147	L-arabinose transport system ATP-binding protein [EC:3.6.3.17]	(GenBank) araG; L-arabinose transporter ATP-binding protein (A)	ko02000;ko02010;				K09810	3.06927e-05	1.3809e-06	7.61033e-06	0.00393521	0.0191522	0.0237713	0.0821554	0.171203	0.614091	lipoprotein-releasing system ATP-binding protein [EC:3.6.3.-]	(GenBank) lolD; lipoprotein ABC transporter ATP-binding protein (A)	ko02000;ko02010;
K10543	0	2.78412e-07	0	0.000994256	0.0083833	0.00362535	0.0321153	0.484745	0.77236	D-xylose transport system substrate-binding protein	(GenBank) xylF; XylF (A)	ko02000;ko02010;				K09812	4.87588e-05	1.10793e-06	1.04909e-05	0.00261166	0.0147132	0.0120833	0.0658864	0.0422345	0.535531	cell division transport system ATP-binding protein	(GenBank) Cell division transporter, ATP-binding protein FtsE (A)	ko03036;ko02000;ko02010;
K10545	0	0	0	0.0198882	0.0462539	0.0180966	0.0658864	0.838734	0.973401	D-xylose transport system ATP-binding protein [EC:3.6.3.17]	(GenBank) xylose transporter (A)	ko02000;ko02010;				K09825	5.05515e-05	9.3814e-07	5.32671e-06	0.00113465	0.00941079	0.000360389	0.00604261	0.192144	0.632853	Fur family transcriptional regulator, peroxide stress response regulator	(GenBank) ferric uptake regulator, Fur family (A)	ko03000;
K10550	0	0	0	0.0198882	0.0462539	0.0384143	0.0821554	0.785675	0.942749	D-allose transport system permease protein	(GenBank) alsC; D-allose transporter subunit (A)	ko02000;ko02010;				K09888	6.49857e-05	1.36811e-06	6.46812e-06	0.000103783	0.00246272	0.000140358	0.0030096	0.203867	0.638126	cell division protein ZapA	(GenBank) conserved hypothetical protein (A)	ko03036;
[truncated: 363 more rows]

## Sheet: Table S7 VFs
	COV-10-T0	COV-11-T0	COV-11-T1	COV-11-T2	COV-12-T0	COV-12-T1	COV-13-T0	COV-1-T1	COV-1-T2	COV-2-T0	COV-3-T0	COV-3-T1	COV-3-T2	COV-4-T0	COV-5-T0	COV-5-T1	COV-5-T2	COV-6-T0	COV-6-T1	COV-7-T0	COV-7-T1	COV-8-T0	COV-8-T1	COV-8-T2	COV-9-T0	COV-9-T1	COV-9-T2	COV-9-T3
[truncated: 481 more rows]

[truncated: 5 more sheets: Table S8 VFs taxa, Table S9 Anti, Table S10 ARGs, Table S11, Table S12]
